# Supplementary material for: Histone Methyltransferase MLL1 Mediates Oxidative Stress and Apoptosis upon Deoxynivalenol Exposure in the Intestinal Porcine Epithelial Cells
Source: Antioxidants (Basel). 2022 Oct 11;11(10):2006. doi: 10.3390/antiox11102006 (PMC9598511; doi:10.3390/antiox11102006)
Supplement: Supplementary file 1 [file antioxidants-11-02006-s001.zip]

Archive with 4 entries (2 files):
- antioxidants-1901236-supplementary/
- antioxidants-1901236-supplementary/Supplementary Materials/
- antioxidants-1901236-supplementary/Supplementary Materials/Supplementary Figures.pdf
- antioxidants-1901236-supplementary/Supplementary Materials/Supplementary Tables.xlsx
