# Supplementary material for: Histone Methyltransferase MLL1 Mediates Oxidative Stress and Apoptosis upon Deoxynivalenol Exposure in the Intestinal Porcine Epithelial Cells
Source: Antioxidants (Basel). 2022 Oct 11;11(10):2006. doi: 10.3390/antiox11102006 (PMC9598511; doi:10.3390/antiox11102006)
Supplement: Supplementary file 1 [file antioxidants-11-02006-s001.zip › antioxidants-1901236-supplementary/Supplementary Materials/Supplementary Tables.xlsx]

## Sheet: Table S1
Table S1. The siRNA sequences of MLL1 and TNFRSF1A
siRNA	Sequence (5’ to 3’)
si-MLL1-1	F: GGUCUUAUUCGCAAACCAATT
	R: UUGGUUUGCGAAUAAGACCTT
si-MLL1-2	F: GCACUAAUUGUCUGGACAATT
	R: UUGUCCAGACAAUUAGUGCTT
si-MLL1-3	F: GCAUCGGGAUUUGAUCAAATT
	R: UUUGAUCAAAUCCCGAUGCTT
si-TNFRSF1A-1	F: CCAAGUGCCGGAGUGAAAUTT
	R: AUUUCACUCCGGCACUUGGTT
si-TNFRSF1A-2	F: GCAGACUGCAAGAAUUUAUTT
	R: AUAAAUUCUUGCAGUCUGCTT
si-TNFRSF1A-3	F: GGUGAUCUUCUUUGGUCUUTT
	R: AAGACCAAAGAAGAUCACCTT
Negative control	F: UUCUCCGAACGUGUCACGUTT
	R: ACGUGACACGUUCGGAGAATT

## Sheet: Table S2
Table S2. The primers of RT-qPCR
Gene	Sequence (5’ to 3’)	Product size (bp)
MLL1 (KMT2A)	F: TGAAAGAGGGAGGAATAAAGACA	194
	R: TACCCACAGGATACAAAGCAGA
MLL2 (KMT2B)	F: AATGGCTGGACGGGAAAACA	193
	R: CTTGGCAGAACACCAGCTCA
MLL3 (KMT2C)	F: TTCTACGGTTCTGACCTGCCTTG	171
	R: CTGCCTTCGCTCGTTGGTTTGC
MLL4 (KMT2D)	F: TCACACACTACAAACGGCCC	181
	R: ATACGGGAGCGAGCCAGATA
SETD1A (KMT2F)	F: AACCTCCACCTTACCTCCGT	193
	R: GGCGGGATTCAGTCGTCTC
SETD1B (KMT2G)	F: CAGAACATCCGCCAGGTGAT	170
	R: TTGGCGTAGCAGTTGGGATT
IL-6	F: CTCTGTCTTAGGGCGTCC	164
	R: CAAGGAGGTACTGGCAGAAA
IL-8	F: CCACACCTTTCCACCCCAAA	179
	R: TTGTTGCTTCTCAGTTCTCTTCA
IL-18	F: GCAGTAACCATCTCTGTGCAGTGTA	101
	R: TCATCAATATTATCAGGAGGACTCATTT
Caspase 3	F: GGAATGGCATGTCGATCTGGT	351
	R: ACTGTCCGTCTCAATCCCAC
BAK	F: CTAGAACCTAGCAGCACCAT	151
	R: CGATCTTGGTGAAGTACTC
Bcl-2	F: AGGGCATTCAGTGACCTGAC	193
	R: CGATCCGACTCACCAATACC
CAT	F: CTTGGAACATTGTACCCGCT	241
	R: GTCCAGAAGAGCCTGAATGC
SOD	F: AAGAGAGGCACGTTGGAGAC	154
	R: CTGCCCAAGTCATCTGGTTT
NF-κB	F: CCCATGTAGACAGCACCACCTATGAT	132
	R: ACAGAGGCTCAAAGTTCTCCACCA
TNF-α	F: CCTACTGCACTTCGAGGTTATC	158
	R: GCATACCCACTCTGCCATT
CDK2	F: GGGGGTAGAGGGGAGCAATA	176
	R: ATGGCAATCCCTGTGTGGTG
CDK4	F: GCAGTCTACATACGCAACACC	296
	R: CAGAGATTCGCTTATGTGGGT
Cyclin A2	F: AAGTTTGATAGATGCTGACCCGTAC	194
	R: GCTGTGGTGCTCTGAGGTAGGT
P21	F: ACGTCTCAGGAGGACCATGT	166
	R: AGAAGATCAGCCGGCGTTTG
PCNA	F: TACGCTAAGGGCAGAAGATAATG	192
	R: CTGAGATCTCGGCATATACGTG
TNRSF1A	F: GTGCCGGAGTGAAATGTCC	209
	R: GAAAGAACCCCGAGTGGCAG
TRAF2	F: ATCGAAGCCCTGAGCAACAA	130
	R: TCCAGATGAAGACGCCATCG
ID3	F: AACCACTGCTACTCGCGTCTCC	219
	R: GAAGGTCGTTTGGTCATTGGAGAT
HNMT	F: CAGGCATAATAGCAAGCATTGGA	108
	R: GAGCCCGTACTTTGGAGAGA
CDK1	F: GGGTCAGCTCGCTACTCAAC	140
	R: GGAGTGCCCAAAGCTCTGAA
EHD1	F: AGCGCATCAGCAGAGGTTA	280
	R: GAGCCGATGTAGACCCTGAC
CHAC1	F: AGCGTTGTGGATTTTCGGGTA	153
	R: ACCACACGACCAGGCATCTT
GAPDH	F: TGACCCCTTCATTGACCTCC	160
	R: CCATTTGATGTTGGCGGGAT
β-ACTIN	F: GGATGACGATATTGCTGCGC	198
	R: AGGGTCAGGATGCCTCTCTT

## Sheet: Table S3
Table S3. Amplification primers of different fragments of pig TNFRSF1A gene promotor region
Name	Sequence of the primer (5’ to 3’)	Products length (bp)
TNFRSF1A-F1	gcgtgctagcccgggctcgagTGGATGAATTTTGTACCTTTGTCAT	1610
TNFRSF1A-F2	gcgtgctagcccgggctcgagAGAAAAAAAATAAAAATTAAAATTAAAAAAATT	1010
TNFRSF1A-F3	gcgtgctagcccgggctcgagGGAGCACTTAGGACTGGTCCAG	750
TNFRSF1A-F4	gcgtgctagcccgggctcgagTGTCCCTGGGAAGGCCCG	500
TNFRSF1A-R	cagtaccggaatgccaagcttTGTCCGGCCAGCTGTGTC	–
Note: The lowercases represent the Homologous arm sequence, the italic letters represent the restriction enzyme XhoI and HindⅢ
The primers of ChIP-qPCR
Gene	Sequence of primer (5’ to 3’)	Length (bp)
TNFRSF1A-ChIP-F	TCCTCCTCTCGGCTTGACTT	186
TNFRSF1A-ChIP-R	AGTCGATACCGTCCCAGGAG

## Sheet: Table S4
Table S4 Differentially Expression Genes of up-regulation (si-MLL1 vs si-MLL1-NC)
gene_id	gene_name	si_MLL1	si_NC	log2FoldChange	pvalue	padj
ENSSSCG00000015140	HSPA8	61858.5	25887.9	1.25663	0	0
novel.248	-	35657.4	23628.4	0.593871	1.19734e-242	5.70233e-240
ENSSSCG00000018078	COX2	109697	79558.4	0.463523	3.16156e-201	1.13944e-198
ENSSSCG00000018087	ND4	75225.5	54111.8	0.47543	5.87565e-178	1.78072e-175
ENSSSCG00000018065	ND1	46711.6	31477.1	0.569457	2.5379e-176	7.35715e-174
ENSSSCG00000018082	COX3	165085	123268	0.42144	6.1107e-167	1.69763e-164
ENSSSCG00000022536	SLC37A2	40964.1	29577.4	0.469736	5.27773e-166	1.40757e-163
ENSSSCG00000018069	ND2	46291.4	30527.9	0.600908	4.25466e-164	1.07049e-161
ENSSSCG00000018094	CYTB	82815.7	59684.2	0.472554	9.27581e-162	2.2088e-159
ENSSSCG00000030616	RESF1	2495.93	1020.23	1.29171	5.35598e-149	1.17085e-146
ENSSSCG00000018081	ATP6	153723	112084	0.455813	6.00668e-138	1.19551e-135
ENSSSCG00000011731	SMC4	4107.97	2079.42	0.984251	8.74443e-130	1.66581e-127
ENSSSCG00000006273	MCM4	5722.58	3359.45	0.768213	4.53278e-129	8.51333e-127
ENSSSCG00000003694	EMILIN2	21797.1	14835.4	0.554588	9.14154e-129	1.69309e-126
ENSSSCG00000018075	COX1	434944	333950	0.381191	1.20639e-125	2.20373e-123
ENSSSCG00000018091	ND5	137487	96797.8	0.506296	1.23803e-113	2.01331e-111
ENSSSCG00000039397	ETNK1	4398.05	2359.39	0.900293	1.34416e-112	2.13385e-110
ENSSSCG00000013366	LDHA	21077.3	15003.1	0.490416	1.66748e-106	2.4435e-104
ENSSSCG00000003876	CDKN2C	2593.61	1307.27	0.989075	2.79089e-106	4.00178e-104
ENSSSCG00000008180	EIF5B	7208.49	4534.02	0.670159	4.46989e-97	5.84373e-95
ENSSSCG00000031741	-	5604.51	3587.64	0.643242	9.33934e-97	1.1975e-94
ENSSSCG00000043578	-	26073.9	19795.4	0.3972	2.78915e-94	3.476e-92
ENSSSCG00000030642	PCNA	4936.26	3066.27	0.687121	1.82153e-93	2.24908e-91
ENSSSCG00000024388	BNIP3	3165.4	1820.27	0.798161	9.48998e-89	1.10042e-86
novel.311	-	5728.55	3639.41	0.655457	1.00879e-88	1.15967e-86
ENSSSCG00000002535	HSP90AA1	25810.4	20116	0.359546	3.70377e-87	4.0818e-85
ENSSSCG00000014909	SYTL2	2438.71	1222.15	0.998328	2.39384e-84	2.55375e-82
ENSSSCG00000010457	KIF20B	1040.88	377.299	1.46402	3.40311e-84	3.60163e-82
ENSSSCG00000034853	-	13976.4	10179.5	0.457229	4.56563e-83	4.71959e-81
ENSSSCG00000009334	HSPH1	4535.52	2714.69	0.741319	3.10349e-82	3.11165e-80
ENSSSCG00000036350	HNRNPA2B1	25442.1	19550.5	0.380346	8.8244e-80	8.5893e-78
ENSSSCG00000036293	SRSF10	6214.81	4158.24	0.58001	1.27434e-79	1.22254e-77
ENSSSCG00000011213	TOP2B	3471.46	2035.21	0.771473	5.53489e-74	5.05532e-72
ENSSSCG00000023296	CENPE	994.425	380.334	1.38827	1.08071e-73	9.80356e-72
ENSSSCG00000015581	CENPF	3421.46	2075.84	0.720827	6.23393e-73	5.54196e-71
ENSSSCG00000005403	SMC2	2791.3	1600.28	0.803839	1.44588e-72	1.26018e-70
ENSSSCG00000021208	SELENOP	16120.3	11507.6	0.486951	4.11169e-66	3.20639e-64
ENSSSCG00000010625	SMC3	4995.59	3351.8	0.576123	4.78154e-66	3.70709e-64
ENSSSCG00000035690	SFPQ	6302.57	4421.6	0.511974	1.26356e-65	9.62834e-64
ENSSSCG00000018084	ND3	20372.6	15255.6	0.41769	3.53993e-65	2.6821e-63
ENSSSCG00000011848	TFRC	4930.12	3316.36	0.572889	4.88584e-63	3.56026e-61
ENSSSCG00000005060	KTN1	3749.21	2316.56	0.695815	8.63935e-62	6.22734e-60
ENSSSCG00000005300	VCP	8772.05	6315.17	0.473944	9.27244e-60	6.47372e-58
ENSSSCG00000008493	CEBPZ	2188.72	1272.17	0.784353	3.1339e-59	2.15415e-57
ENSSSCG00000016077	HSPD1	21675.1	17038.7	0.347417	1.1507e-58	7.82889e-57
ENSSSCG00000049831	-	18276.8	14397.4	0.344133	1.61036e-56	1.06308e-54
ENSSSCG00000001379	TUBB	18987.6	14633.2	0.375578	1.44334e-55	9.16523e-54
ENSSSCG00000012434	ATRX	1958.09	1143.45	0.776088	1.40955e-54	8.58278e-53
ENSSSCG00000017448	KRT14	19691.9	15098.5	0.382905	1.56057e-54	9.45919e-53
ENSSSCG00000015375	ITGB8	2941.56	1836.12	0.681202	3.49337e-53	2.0704e-51
ENSSSCG00000034357	DAG1	9911.43	7537.06	0.395308	4.00427e-53	2.3627e-51
ENSSSCG00000009378	CKAP2	2297.99	1395.09	0.719307	5.62494e-53	3.28985e-51
ENSSSCG00000022283	CEP135	1047.92	467.789	1.16628	1.53062e-52	8.87426e-51
ENSSSCG00000002629	FBXO9	1434.03	762.535	0.913413	2.04354e-51	1.15469e-49
ENSSSCG00000011689	PLOD2	2523.68	1551.82	0.703198	6.81251e-51	3.83311e-49
ENSSSCG00000004554	PCLAF	2346.67	1456.79	0.688879	1.28455e-50	7.19727e-49
ENSSSCG00000000288	HNRNPA1	13381.8	10655.6	0.329026	6.41717e-50	3.52152e-48
ENSSSCG00000026302	-	8127.3	6191.98	0.392061	3.34966e-49	1.80841e-47
ENSSSCG00000012623	SLC25A5	7143.44	5388.54	0.406323	3.83788e-48	2.02285e-46
ENSSSCG00000005453	-	10830.3	7813.95	0.47118	6.655e-48	3.48018e-46
ENSSSCG00000029005	KPNA2	5825.1	4245.42	0.45667	2.28609e-47	1.16801e-45
ENSSSCG00000021573	KCNJ5	6014.99	4463.13	0.430002	2.85032e-47	1.44521e-45
ENSSSCG00000006146	LRRCC1	1039.46	504.343	1.04588	1.85573e-46	9.23362e-45
ENSSSCG00000023245	NONO	10361.9	7954.91	0.381316	4.26035e-46	2.09638e-44
ENSSSCG00000037549	GCLM	4485.49	3043.85	0.560761	8.39606e-46	4.10115e-44
ENSSSCG00000040349	HOXD8	3789.66	2626.11	0.529955	9.78068e-46	4.74274e-44
ENSSSCG00000008406	CCDC88A	1354.91	739.295	0.875771	4.66129e-45	2.24398e-43
ENSSSCG00000015938	SSB	3892.48	2609.01	0.578312	5.09979e-44	2.41991e-42
ENSSSCG00000027746	MRFAP1	12973	10476.4	0.308657	5.1203e-44	2.41991e-42
ENSSSCG00000011000	-	2891.57	1956.78	0.56338	5.13561e-44	2.41991e-42
ENSSSCG00000020931	MSH6	2862.8	1944.23	0.55769	3.3967e-42	1.52508e-40
ENSSSCG00000004636	TRPM7	2559.88	1638.98	0.643503	4.77955e-42	2.13877e-40
ENSSSCG00000015310	AKAP9	1460.24	816.602	0.840423	6.23024e-42	2.7786e-40
ENSSSCG00000011624	MCM2	2355.55	1531.25	0.621648	8.02124e-42	3.5536e-40
ENSSSCG00000032846	IMPAD1	5632.2	4243.93	0.408973	1.27481e-41	5.629e-40
ENSSSCG00000016872	HMGCS1	1287.33	708.905	0.862324	1.84353e-41	8.08667e-40
ENSSSCG00000015576	TPR	2953.59	2036.88	0.535924	2.05736e-41	8.96565e-40
ENSSSCG00000038557	-	10632	8184.03	0.377451	1.32536e-40	5.64654e-39
ENSSSCG00000036592	-	4850.11	3484.21	0.475912	1.92227e-40	8.11186e-39
ENSSSCG00000039962	HSPB1	7846.87	6051.52	0.374507	2.16009e-40	9.05811e-39
ENSSSCG00000006994	PCM1	3317.33	2315.75	0.519078	2.32508e-40	9.7194e-39
ENSSSCG00000000509	ZFC3H1	1661.11	1016.21	0.709751	3.00681e-40	1.24909e-38
ENSSSCG00000012703	RBMX	3711.92	2579.54	0.526717	3.05407e-40	1.26478e-38
ENSSSCG00000029160	-	2712.98	1640.86	0.724206	8.72591e-40	3.58031e-38
ENSSSCG00000015867	PRPF40A	3163.96	2218.95	0.51265	1.00802e-39	4.12329e-38
ENSSSCG00000025116	TONSL	2154.53	1396.22	0.625051	1.04257e-39	4.25157e-38
ENSSSCG00000035564	MCM6	4151.17	3005.53	0.465511	1.26463e-39	5.1258e-38
ENSSSCG00000012556	RBM41	691.312	304.478	1.18318	2.74436e-39	1.10897e-37
ENSSSCG00000008398	PPP4R3B	2696.94	1815.31	0.571852	3.07874e-39	1.24033e-37
ENSSSCG00000031123	PPIG	1051.46	556.178	0.920683	3.77377e-39	1.51576e-37
ENSSSCG00000035746	ECT2	2218.88	1440.43	0.62448	1.21729e-38	4.71875e-37
novel.60	-	12174.5	9734.32	0.323169	1.33765e-38	5.17032e-37
ENSSSCG00000007830	RBBP6	1188.46	669.207	0.82903	1.44755e-38	5.57892e-37
ENSSSCG00000016535	CALD1	5342.74	4027.77	0.408495	2.02875e-38	7.79636e-37
ENSSSCG00000015952	HAT1	1746.93	1083.08	0.688828	2.10046e-38	8.04874e-37
ENSSSCG00000016658	ANLN	2350.63	1522.1	0.628196	4.26967e-38	1.6314e-36
ENSSSCG00000009077	PLK4	1643.49	978.119	0.750326	6.56139e-38	2.49277e-36
ENSSSCG00000029608	SEC62	2364.59	1546.1	0.614764	1.13324e-37	4.29312e-36
ENSSSCG00000012534	MORF4L2	6646.6	5080.18	0.388474	1.33406e-37	5.03956e-36
ENSSSCG00000016857	DAB2	2876.67	2006.94	0.518583	4.71481e-36	1.74161e-34
ENSSSCG00000037046	TUBB4B	5459.59	4026.24	0.438258	6.78156e-36	2.4844e-34
ENSSSCG00000017119	CLPTM1L	3461.21	2461.09	0.490699	2.05649e-35	7.4723e-34
ENSSSCG00000011684	U2SURP	2620.91	1796.68	0.545707	3.70042e-35	1.33365e-33
ENSSSCG00000034444	EIF4EBP2	2802.41	1949.69	0.524341	3.77314e-35	1.35619e-33
ENSSSCG00000010214	CDK1	3850.96	2725.8	0.498631	5.00825e-35	1.7857e-33
ENSSSCG00000016092	SGO2	749.895	370.096	1.02012	1.13676e-34	4.03155e-33
ENSSSCG00000030130	DPYSL2	1860.96	1196.57	0.638019	1.40645e-34	4.9748e-33
ENSSSCG00000000190	TUBA1B	23215.4	18944.6	0.293072	4.37565e-34	1.53551e-32
ENSSSCG00000007278	AHCY	5514.9	4253.35	0.374202	5.30113e-34	1.8554e-32
ENSSSCG00000005983	ATAD2	1787.71	1146.29	0.641013	5.86002e-34	2.04564e-32
ENSSSCG00000023738	COG3	8328.96	6702.69	0.312834	1.91215e-33	6.58875e-32
ENSSSCG00000022823	MCM5	981.186	527.079	0.895641	2.23001e-33	7.62492e-32
ENSSSCG00000006079	RIDA	3767.08	2697	0.483028	5.73586e-33	1.9364e-31
ENSSSCG00000025293	HLTF	2285.82	1553.55	0.558563	1.77374e-32	5.92801e-31
ENSSSCG00000003861	ORC1	988.16	546.499	0.854699	2.63031e-32	8.76878e-31
ENSSSCG00000032180	MCM7	3129.3	2219.45	0.495604	3.30754e-31	1.07314e-29
ENSSSCG00000007151	CDC25B	4388.39	3377.5	0.37806	3.57928e-31	1.15849e-29
ENSSSCG00000029198	CUL5	1297.86	783.48	0.729035	1.03708e-30	3.29273e-29
ENSSSCG00000030197	CD2AP	4982.07	3727.92	0.419733	1.31122e-30	4.14339e-29
ENSSSCG00000003791	SRSF11	2750.71	1874.15	0.554046	1.47887e-30	4.66211e-29
ENSSSCG00000023118	BZW2	3228.9	2389.31	0.434922	1.49127e-30	4.69012e-29
ENSSSCG00000016616	FAM3C	6276.87	4853.71	0.371626	1.51624e-30	4.75742e-29
ENSSSCG00000025406	PIK3C2A	3226.09	2358.55	0.453001	1.96661e-30	6.14163e-29
ENSSSCG00000040337	AK4	2010.98	1368.35	0.55523	2.13583e-30	6.65452e-29
ENSSSCG00000003682	ANKRD12	1294.83	770.534	0.748899	6.01957e-30	1.85812e-28
ENSSSCG00000025488	MCM3	1103.07	655.809	0.748233	9.13124e-30	2.7992e-28
ENSSSCG00000009746	-	12841.7	10668.1	0.267771	1.63561e-29	4.93459e-28
ENSSSCG00000005056	DLGAP5	1638.18	1071.39	0.612874	2.07885e-29	6.24357e-28
ENSSSCG00000008857	MSMO1	1515.63	964.921	0.651761	2.80306e-29	8.34348e-28
ENSSSCG00000022828	PNN	2389.1	1661.73	0.522955	3.35441e-29	9.96237e-28
ENSSSCG00000033051	POLE	1377.62	883.638	0.639932	6.41232e-29	1.90019e-27
ENSSSCG00000016420	INSIG1	393.442	144.442	1.43826	1.0916e-28	3.1922e-27
ENSSSCG00000006871	SLC35A3	3516.29	2478.09	0.506512	1.09771e-28	3.19723e-27
ENSSSCG00000051439	-	14191.2	11977.2	0.244308	1.09811e-28	3.19723e-27
ENSSSCG00000007077	ESF1	934.156	505.426	0.888876	1.43587e-28	4.15343e-27
ENSSSCG00000029039	-	571.978	273.106	1.06597	1.89787e-28	5.47796e-27
ENSSSCG00000032367	CEBPD	4415.26	3294.51	0.421038	1.9259e-28	5.54684e-27
ENSSSCG00000008614	SMC6	2507.95	1722.67	0.543909	2.07425e-28	5.96125e-27
ENSSSCG00000013380	-	2606.31	1834.67	0.508217	2.72464e-28	7.81357e-27
ENSSSCG00000027372	SAMD9	2694.55	1928.2	0.484255	5.22206e-28	1.48795e-26
ENSSSCG00000039514	ID3	3600.53	2720.3	0.403285	1.18736e-27	3.34744e-26
ENSSSCG00000005970	SQLE	1320.86	844.925	0.644834	1.28917e-27	3.62682e-26
ENSSSCG00000034278	SLC31A1	1622.84	1095.21	0.567604	1.49713e-27	4.20298e-26
ENSSSCG00000002623	GSTA1	3363.38	2410.43	0.478984	3.01139e-27	8.41864e-26
ENSSSCG00000016272	PSMD1	3711.03	2845.4	0.383618	4.65601e-27	1.2935e-25
ENSSSCG00000050793	ssc-mir-10390	34239.1	24796.9	0.465402	5.63542e-27	1.56234e-25
ENSSSCG00000015414	FAM185A	580.465	285.226	1.02533	6.59799e-27	1.81786e-25
ENSSSCG00000036724	CRYAB	3005.41	2163.05	0.47426	6.80079e-27	1.86987e-25
ENSSSCG00000008645	ID2	1358.82	873.45	0.637123	7.94398e-27	2.17969e-25
ENSSSCG00000008921	CENPC	772.866	420.817	0.880084	1.24371e-26	3.36407e-25
ENSSSCG00000006202	CSPP1	1276.47	813.634	0.649262	1.43216e-26	3.86595e-25
ENSSSCG00000021966	TOPBP1	2656.24	1941.85	0.452723	1.43641e-26	3.86961e-25
ENSSSCG00000010896	ASPM	1451.36	961.323	0.593902	1.94852e-26	5.20711e-25
ENSSSCG00000005255	-	1064.6	596.448	0.837436	2.21696e-26	5.90083e-25
ENSSSCG00000002366	NPC2	1971.18	1361.41	0.535014	2.55642e-26	6.75048e-25
ENSSSCG00000009119	LARP7	1037.36	583.562	0.832569	2.67603e-26	7.05233e-25
ENSSSCG00000004601	MNS1	371.093	138.173	1.42341	3.80336e-26	9.98382e-25
ENSSSCG00000021893	ROCK1	1673.81	1106.48	0.598668	5.47849e-26	1.42966e-24
ENSSSCG00000009327	-	14390.1	11916.3	0.272577	6.6682e-26	1.72997e-24
ENSSSCG00000023674	SON	6230.31	5025.83	0.310592	9.93096e-26	2.56646e-24
ENSSSCG00000015443	DLD	4225.92	3279.81	0.366129	1.21545e-25	3.13501e-24
ENSSSCG00000037016	ID1	2630.3	1942.44	0.437963	1.33664e-25	3.43432e-24
ENSSSCG00000015311	CYP51A1	2303.09	1666.16	0.46709	1.89944e-25	4.8523e-24
ENSSSCG00000027525	DHCR24	899.663	529.473	0.762564	1.98781e-25	5.06834e-24
ENSSSCG00000025736	-	1170.09	741.223	0.656908	2.38663e-25	6.07361e-24
ENSSSCG00000016056	GLS	4951.91	3770.36	0.394383	2.89447e-25	7.33798e-24
ENSSSCG00000010243	CCAR1	2771.9	2050.21	0.436087	3.73695e-25	9.42009e-24
ENSSSCG00000025240	DDIT4L	2924.04	2191.56	0.415681	4.83801e-25	1.21726e-23
ENSSSCG00000003733	KLHL14	467.231	216.183	1.11433	5.83679e-25	1.46579e-23
ENSSSCG00000033593	CIP2A	791.239	439.295	0.850771	5.89771e-25	1.47831e-23
ENSSSCG00000029030	SMCHD1	1476.39	996.193	0.568129	1.44712e-24	3.57357e-23
ENSSSCG00000034913	GINS1	2025.09	1427.9	0.505837	1.4515e-24	3.57778e-23
ENSSSCG00000018092	ND6	39747.2	26788.3	0.569349	1.46145e-24	3.59565e-23
ENSSSCG00000037305	TMEM33	4205.97	3267.84	0.365093	1.98779e-24	4.8637e-23
ENSSSCG00000004595	ADAM10	4017.63	3119.22	0.365619	2.17987e-24	5.31419e-23
ENSSSCG00000035281	ZNF292	794.065	458.703	0.794003	2.65315e-24	6.421e-23
ENSSSCG00000035038	CGNL1	1668.3	1156.08	0.528563	3.50105e-24	8.42717e-23
ENSSSCG00000007585	ACTB	29492.1	25709.4	0.19788	3.61087e-24	8.67584e-23
ENSSSCG00000030225	TRA2B	4064.42	3210.45	0.340708	4.46297e-24	1.06655e-22
ENSSSCG00000005081	LRRC9	621.804	333.608	0.897707	7.07164e-24	1.68093e-22
ENSSSCG00000008496	EIF2AK2	3297.99	2484.66	0.410155	8.55352e-24	2.02236e-22
ENSSSCG00000004163	BCLAF1	2835.64	2145.33	0.403219	9.69713e-24	2.27661e-22
ENSSSCG00000004592	SLTM	1139.58	716.403	0.669027	3.84005e-23	8.8288e-22
ENSSSCG00000025751	MDH1	6088.85	4935.89	0.302578	4.12677e-23	9.45541e-22
ENSSSCG00000037594	PNISR	1659.14	1093.81	0.601378	5.79447e-23	1.32084e-21
ENSSSCG00000014343	-	4617.65	3569.8	0.372269	6.65141e-23	1.50845e-21
ENSSSCG00000000849	HSP90B1	14839.2	12681.3	0.226974	7.10593e-23	1.60879e-21
ENSSSCG00000004935	HACD3	2853.88	2135.45	0.419753	7.66528e-23	1.72372e-21
ENSSSCG00000016017	DNAJC10	4923.11	3907.07	0.334683	9.62801e-23	2.16144e-21
ENSSSCG00000017907	PFN1	8534.91	7108.51	0.263959	9.7654e-23	2.1886e-21
ENSSSCG00000013509	CHAF1A	1286.73	846.365	0.603236	1.01511e-22	2.27121e-21
ENSSSCG00000011733	IFT80	1144.7	750.817	0.609424	1.23274e-22	2.74892e-21
ENSSSCG00000011214	NGLY1	2254.86	1668.74	0.434811	1.35297e-22	3.01199e-21
ENSSSCG00000025281	ARL6IP1	4427.89	3502.66	0.338705	1.41606e-22	3.14195e-21
ENSSSCG00000035954	ATAD5	599.986	325.155	0.886513	1.548e-22	3.42331e-21
ENSSSCG00000022742	PRDX6	6914.27	5742.68	0.267743	1.7733e-22	3.90859e-21
ENSSSCG00000004499	ATP5F1A	17773.7	15490.5	0.198225	2.17e-22	4.7672e-21
ENSSSCG00000017022	HMMR	1152.48	706.708	0.70834	2.40882e-22	5.28315e-21
ENSSSCG00000005235	KANK1	2050.89	1493.68	0.458397	3.00694e-22	6.57337e-21
ENSSSCG00000032831	BRI3BP	1732.91	1233.89	0.490503	3.13245e-22	6.83652e-21
ENSSSCG00000007366	MYBL2	4800.06	3868.24	0.310763	3.21477e-22	7.00473e-21
ENSSSCG00000026257	STMN1	1906.8	1371.84	0.476347	3.29702e-22	7.17222e-21
ENSSSCG00000038682	TAF1D	2184.43	1534.5	0.51151	3.57997e-22	7.77506e-21
ENSSSCG00000000806	SCAF11	2351.24	1746.11	0.430415	3.67412e-22	7.96656e-21
ENSSSCG00000037030	RPL15	16331.6	14272.3	0.194389	4.92318e-22	1.06403e-20
ENSSSCG00000049630	DEPTOR	857.148	525.114	0.707181	4.96038e-22	1.07033e-20
ENSSSCG00000029573	NASP	2433.73	1779.42	0.451967	6.71967e-22	1.44062e-20
ENSSSCG00000044340	EEA1	2196.55	1590.75	0.465567	7.16946e-22	1.53459e-20
ENSSSCG00000011882	GOLGB1	2031.1	1465.1	0.471541	8.43352e-22	1.79938e-20
ENSSSCG00000016216	TUBA4A	3296.35	2544.13	0.373018	9.96485e-22	2.11932e-20
ENSSSCG00000017539	HOXB6	2724.23	2068.92	0.396246	1.04118e-21	2.20733e-20
ENSSSCG00000024722	PIBF1	806.425	477.636	0.756766	1.30961e-21	2.76627e-20
ENSSSCG00000008747	NCAPG	1846.83	1320.76	0.483327	1.31105e-21	2.76627e-20
ENSSSCG00000023727	TRIM37	1554.95	1064.85	0.547511	1.39175e-21	2.93191e-20
ENSSSCG00000009779	MPHOSPH9	974.963	577.252	0.758532	1.42744e-21	3.00235e-20
ENSSSCG00000009705	GALNT7	2293.28	1677.92	0.452746	2.20927e-21	4.60321e-20
ENSSSCG00000012440	PGK1	19088.4	16672.7	0.195428	2.6236e-21	5.44949e-20
ENSSSCG00000003787	ZRANB2	2184.66	1598.28	0.452354	2.64301e-21	5.48128e-20
ENSSSCG00000010486	HELLS	819.386	503.396	0.702966	2.73869e-21	5.66208e-20
ENSSSCG00000017043	RNF145	1432.46	971.991	0.558057	3.30626e-21	6.79336e-20
ENSSSCG00000011741	GOLIM4	1198.87	784.488	0.614002	3.36429e-21	6.90198e-20
ENSSSCG00000011916	ATP6V1A	3933.28	3023.22	0.379058	4.06278e-21	8.29666e-20
ENSSSCG00000030255	EIF4G1	15932.6	13923.4	0.194156	4.35773e-21	8.88537e-20
ENSSSCG00000021393	TRMT1L	2922.34	2259.24	0.372218	5.03061e-21	1.0195e-19
ENSSSCG00000016635	CAV2	5495.6	4303.89	0.353859	8.60398e-21	1.73314e-19
ENSSSCG00000035893	-	1153.76	752.586	0.617382	9.44979e-21	1.90065e-19
ENSSSCG00000008866	GUCY1A1	4017.52	3134.93	0.359378	9.91953e-21	1.99212e-19
ENSSSCG00000010606	SLK	1607.69	1139.44	0.497155	1.00373e-20	2.01275e-19
ENSSSCG00000006184	TERF1	1006.66	651.357	0.626989	1.06589e-20	2.13418e-19
ENSSSCG00000016073	PGAP1	1206.05	793.075	0.606288	1.1713e-20	2.33823e-19
ENSSSCG00000027652	KLHL15	2326.92	1726.6	0.431407	1.84006e-20	3.66227e-19
ENSSSCG00000008048	RNPS1	5926.25	4866.45	0.283757	1.94486e-20	3.86509e-19
ENSSSCG00000025534	CSE1L	5757.12	4578.23	0.330191	2.39173e-20	4.73903e-19
ENSSSCG00000012757	CETN2	1728.21	1250.9	0.466823	3.08652e-20	6.08858e-19
ENSSSCG00000014248	LMNB1	1793	1298.82	0.466065	4.32907e-20	8.50194e-19
ENSSSCG00000010648	CCDC186	1117.47	738.779	0.599078	5.87212e-20	1.14648e-18
ENSSSCG00000006487	CCT3	17312.6	15274.4	0.180784	6.19461e-20	1.20591e-18
ENSSSCG00000029256	AKR1A1	1420.98	999.03	0.507602	6.23748e-20	1.21249e-18
ENSSSCG00000010679	EIF3A	9390.65	8002.43	0.231102	7.18071e-20	1.39381e-18
ENSSSCG00000011290	HIGD1A	3802.73	3038.82	0.324259	7.45289e-20	1.44454e-18
ENSSSCG00000028696	FEN1	1003.4	650.712	0.623525	9.00786e-20	1.73835e-18
ENSSSCG00000016678	NOD1	2861.61	2234.67	0.356442	9.2339e-20	1.77939e-18
ENSSSCG00000046892	ATP5MG	4159.82	3277.17	0.344698	1.10073e-19	2.11502e-18
ENSSSCG00000005174	RRAGA	1799.97	1309.73	0.457404	1.25024e-19	2.3954e-18
ENSSSCG00000006120	OTUD6B	1353.75	897.387	0.595929	1.28345e-19	2.4555e-18
ENSSSCG00000003402	PGD	3809.12	3073.62	0.309513	1.85391e-19	3.52164e-18
ENSSSCG00000011171	CTSV	3388.52	2681.22	0.337376	1.92267e-19	3.64706e-18
ENSSSCG00000006095	CCNE2	442.328	217.227	1.02764	2.27946e-19	4.30548e-18
ENSSSCG00000006735	PTGFRN	4865.97	4001.59	0.281833	2.40243e-19	4.52491e-18
ENSSSCG00000011721	P2RY1	1144.08	769.72	0.573705	2.51232e-19	4.72521e-18
ENSSSCG00000016223	ACSL3	1290.29	882.589	0.547495	3.12698e-19	5.8565e-18
ENSSSCG00000031904	UGT8	1137.94	766.936	0.56971	3.49113e-19	6.5202e-18
ENSSSCG00000035600	DNAJC12	1630.36	1173.53	0.475025	4.11006e-19	7.64403e-18
ENSSSCG00000033161	HNRNPH2	1011.14	673.279	0.587263	4.26154e-19	7.91471e-18
ENSSSCG00000013746	CALR	16182.2	14161.1	0.192359	4.2803e-19	7.93851e-18
ENSSSCG00000006889	ARHGAP29	6443.03	5414.46	0.250396	5.30012e-19	9.77554e-18
ENSSSCG00000012639	THOC2	1605.77	1164.73	0.464162	5.96871e-19	1.09935e-17
ENSSSCG00000001564	SRSF3	5947.45	4883.26	0.284879	6.58537e-19	1.20626e-17
ENSSSCG00000010330	PPIF	2859.09	2237.88	0.353467	7.41961e-19	1.3535e-17
ENSSSCG00000037120	TK1	1403.69	981.045	0.51612	8.12627e-19	1.47836e-17
ENSSSCG00000036178	CCDC167	973.705	636.096	0.616284	8.97384e-19	1.63033e-17
ENSSSCG00000017835	CLUH	3164.53	2424.34	0.384584	9.35409e-19	1.6971e-17
ENSSSCG00000035741	TOR1AIP2	1415.27	975.54	0.536357	9.92084e-19	1.79748e-17
ENSSSCG00000012713	ATP11C	4552.64	3717.51	0.292707	1.045e-18	1.88822e-17
ENSSSCG00000004999	MIS18BP1	717.552	413.142	0.799066	1.2867e-18	2.31867e-17
ENSSSCG00000006284	C1orf112	810.826	510.082	0.670851	1.30774e-18	2.35023e-17
ENSSSCG00000012957	SF3B2	6086.44	4949.06	0.297909	1.45637e-18	2.60681e-17
ENSSSCG00000029066	IDI1	712.49	439.862	0.695294	1.73731e-18	3.08894e-17
ENSSSCG00000011769	FXR1	3127.51	2462.33	0.346177	2.04398e-18	3.62454e-17
ENSSSCG00000015988	HNRNPA3	10046.1	8654.62	0.215529	3.42237e-18	5.97347e-17
ENSSSCG00000003216	POLD1	887.909	530.549	0.742626	3.42782e-18	5.97517e-17
ENSSSCG00000004969	KIF23	2608.93	2032.15	0.361015	4.11315e-18	7.14177e-17
ENSSSCG00000009904	DYNLL1	1206.94	823.828	0.552084	4.63852e-18	8.03307e-17
ENSSSCG00000035012	DEPDC1B	1935.95	1447.44	0.42085	4.79632e-18	8.27411e-17
ENSSSCG00000033854	LGALS1	20844.9	18426.3	0.177672	4.82532e-18	8.31339e-17
ENSSSCG00000006073	OSR2	1118.77	761.828	0.555458	5.33e-18	9.17104e-17
ENSSSCG00000003628	CLSPN	715.857	441.833	0.698235	5.45902e-18	9.38093e-17
ENSSSCG00000004997	PRPF39	1433.23	1027.91	0.481063	7.97919e-18	1.36413e-16
ENSSSCG00000027571	ARL13B	913.541	595.436	0.618208	8.29864e-18	1.41693e-16
ENSSSCG00000022806	LIN7C	1536.38	1094.65	0.491089	1.02098e-17	1.74102e-16
ENSSSCG00000025651	GFM1	3944.62	3210.83	0.297601	1.03787e-17	1.76756e-16
ENSSSCG00000007235	TPX2	4469.33	3641.68	0.295449	1.21581e-17	2.06796e-16
ENSSSCG00000004331	CASP8AP2	709.879	425.205	0.740289	1.50104e-17	2.54015e-16
ENSSSCG00000013784	DNAJB1	1820.16	1320.81	0.463131	1.68107e-17	2.82686e-16
ENSSSCG00000016916	IL6ST	2099.05	1579.44	0.412106	1.87566e-17	3.13826e-16
ENSSSCG00000009249	HNRNPD	5014.78	4144.6	0.274216	2.04236e-17	3.41289e-16
ENSSSCG00000033655	TUBB2B	4164.6	3299.41	0.334637	2.39565e-17	3.99325e-16
ENSSSCG00000009047	SMARCA5	4907.14	4026.76	0.285826	2.84104e-17	4.72975e-16
ENSSSCG00000033443	DEPDC1	910.515	583.909	0.644175	3.02999e-17	5.03175e-16
ENSSSCG00000003128	LIG1	1008.4	673.36	0.580507	3.42414e-17	5.67217e-16
ENSSSCG00000003566	NUDC	5724.89	4844.26	0.241078	3.87275e-17	6.40733e-16
ENSSSCG00000006110	RBM12B	675.184	405.793	0.738729	4.00751e-17	6.62208e-16
ENSSSCG00000013517	UHRF1	887.487	565.038	0.650904	6.69458e-17	1.09941e-15
ENSSSCG00000031652	RPGRIP1L	420.403	217.766	0.95025	7.39127e-17	1.20936e-15
ENSSSCG00000005011	NEMF	813.496	528.351	0.621947	1.21003e-16	1.97017e-15
ENSSSCG00000014791	RRM1	4866.53	4039.65	0.268834	1.35766e-16	2.20786e-15
ENSSSCG00000006127	NBN	1596.7	1170.52	0.449871	1.6015e-16	2.59806e-15
ENSSSCG00000023886	RPA3	1051.96	721.956	0.542918	2.13104e-16	3.44036e-15
ENSSSCG00000014326	KIF20A	1521.74	1114.52	0.448207	2.14826e-16	3.46397e-15
ENSSSCG00000003763	IFI44	2771.09	2212.55	0.325153	2.22492e-16	3.58326e-15
ENSSSCG00000002651	-	779.247	466.932	0.737082	2.56534e-16	4.11163e-15
ENSSSCG00000015982	HOXD9	841.482	548.959	0.614663	2.58444e-16	4.13727e-15
ENSSSCG00000011243	GOLGA4	539.754	314.799	0.777642	4.0107e-16	6.30692e-15
ENSSSCG00000016395	RIF1	1101.14	728.205	0.59872	4.17921e-16	6.55644e-15
ENSSSCG00000015453	PDIA4	11853.9	10373.3	0.192891	4.43677e-16	6.94417e-15
ENSSSCG00000024761	SNX13	848.542	550.974	0.625994	4.60859e-16	7.20464e-15
ENSSSCG00000007529	SYCP2	262.388	119.303	1.14146	6.32438e-16	9.79508e-15
ENSSSCG00000001073	TPMT	5299.46	4459.3	0.249466	7.05071e-16	1.08695e-14
ENSSSCG00000036074	AP1S2	2711.5	2157.33	0.330299	7.06053e-16	1.08721e-14
ENSSSCG00000035675	-	940.672	645.641	0.543061	7.50482e-16	1.15429e-14
ENSSSCG00000028509	RBM8A	1729.5	1301.79	0.410165	7.82511e-16	1.20216e-14
ENSSSCG00000008115	MAL	8065.62	6964.53	0.212094	7.96124e-16	1.22167e-14
ENSSSCG00000025606	ATM	1525.3	1128.19	0.434706	8.52743e-16	1.30705e-14
ENSSSCG00000008629	ROCK2	2071.61	1605.92	0.368217	8.57868e-16	1.3134e-14
ENSSSCG00000003697	NDC80	999.858	685.055	0.544291	9.35685e-16	1.42925e-14
ENSSSCG00000010440	-	1605.7	1197.81	0.423995	1.09185e-15	1.65829e-14
ENSSSCG00000030608	METAP2	2125.82	1643.72	0.370677	1.17434e-15	1.78155e-14
ENSSSCG00000006538	FLAD1	6114.1	5142.82	0.248836	1.21133e-15	1.83557e-14
ENSSSCG00000012123	RAB9A	2981.99	2413.25	0.305887	1.28253e-15	1.94127e-14
ENSSSCG00000000926	CEP290	302.255	145.468	1.05219	1.40795e-15	2.12038e-14
ENSSSCG00000033497	-	2604.72	2042.32	0.352329	1.62011e-15	2.42744e-14
ENSSSCG00000023264	IDH1	2299.32	1762.12	0.383699	1.66087e-15	2.48572e-14
ENSSSCG00000005037	ERO1A	2062.45	1576.98	0.388632	1.93916e-15	2.8828e-14
ENSSSCG00000004289	CEP162	296.197	141.604	1.06162	2.03987e-15	3.02914e-14
ENSSSCG00000009061	NAA15	3910.84	3195.67	0.292417	2.45079e-15	3.61918e-14
ENSSSCG00000036614	PGP	938.452	636.655	0.55907	2.45415e-15	3.62014e-14
ENSSSCG00000037508	GSN	5106.63	4227.38	0.271584	2.85226e-15	4.18886e-14
ENSSSCG00000013545	TUBB4A	1622.27	1219.19	0.411974	3.115e-15	4.56467e-14
ENSSSCG00000025410	PRSS16	1618.31	1203.53	0.426784	3.34237e-15	4.88177e-14
ENSSSCG00000024312	ID4	2711.99	2139.47	0.343628	3.41344e-15	4.97467e-14
ENSSSCG00000010454	IFIT5	2874.14	2242.8	0.359452	3.43407e-15	4.99927e-14
ENSSSCG00000040946	EIF5A2	1417.28	1022.23	0.473927	3.8763e-15	5.62464e-14
ENSSSCG00000006014	RAD21	9984.8	8757.2	0.189713	4.66023e-15	6.7038e-14
ENSSSCG00000021968	SLC19A3	4423.85	3693.45	0.261012	4.71051e-15	6.76882e-14
ENSSSCG00000022080	RHOA	7717.86	6621.58	0.22078	4.89869e-15	7.02409e-14
ENSSSCG00000036274	-	11742.2	10371.2	0.179365	6.2551e-15	8.91151e-14
ENSSSCG00000021585	OXTR	606.601	377.076	0.6858	6.28784e-15	8.9486e-14
ENSSSCG00000010259	TYSND1	962.889	671.89	0.51918	6.74856e-15	9.58382e-14
ENSSSCG00000021161	CKS2	2329.07	1797.25	0.374675	6.94453e-15	9.83071e-14
ENSSSCG00000006950	WDR63	830.823	559.518	0.571745	7.50632e-15	1.06035e-13
ENSSSCG00000000510	TMEM19	3178.38	2582.21	0.300396	8.99025e-15	1.26728e-13
ENSSSCG00000010188	ABCB10	935.525	650.626	0.523913	9.42972e-15	1.32783e-13
ENSSSCG00000002269	MTHFD1	2569.88	2058.01	0.32044	9.71449e-15	1.36648e-13
ENSSSCG00000032726	SREK1	1219.71	856.595	0.510617	9.96843e-15	1.40073e-13
ENSSSCG00000007135	NINL	1704.8	1282.32	0.410596	1.0829e-14	1.51845e-13
ENSSSCG00000035456	WWC1	1716.45	1279.14	0.423115	1.13453e-14	1.58751e-13
ENSSSCG00000027718	HAUS3	1176.39	845.467	0.47613	1.14319e-14	1.59795e-13
ENSSSCG00000021834	ERCC6L	420.953	232.059	0.857179	1.16121e-14	1.62144e-13
novel.306	-	2925.59	2358.23	0.311775	1.16465e-14	1.62454e-13
ENSSSCG00000028869	CAND1	3122.64	2547.74	0.29372	1.4769e-14	2.04512e-13
ENSSSCG00000006084	MTDH	8781.38	7690.33	0.191639	1.63882e-14	2.26476e-13
ENSSSCG00000015958	PDK1	1415.12	1058.08	0.419302	1.63891e-14	2.26476e-13
ENSSSCG00000017471	CDC6	396.149	223.187	0.827751	1.74021e-14	2.39976e-13
ENSSSCG00000009914	-	5126.99	4346.59	0.23796	1.79154e-14	2.46799e-13
ENSSSCG00000005593	OLFML2A	1668.37	1246.52	0.420084	1.83397e-14	2.52124e-13
ENSSSCG00000001708	CDC5L	1679.7	1269.2	0.40293	2.17087e-14	2.97328e-13
ENSSSCG00000026644	DDX46	1186.97	855.136	0.471801	2.18976e-14	2.99492e-13
ENSSSCG00000013147	FAM111B	596.666	370.807	0.683953	2.41648e-14	3.29486e-13
ENSSSCG00000014207	APC	1167.98	841.806	0.472653	2.51277e-14	3.41568e-13
ENSSSCG00000024789	SRRT	2406.15	1924.61	0.322017	2.56267e-14	3.47642e-13
ENSSSCG00000002754	NQO1	2172.39	1701.67	0.352846	2.79829e-14	3.78451e-13
ENSSSCG00000028804	CCDC181	367.047	199.111	0.886335	3.19333e-14	4.30566e-13
ENSSSCG00000006475	IQGAP3	1855.2	1435.53	0.368826	3.49203e-14	4.70366e-13
ENSSSCG00000016835	SKP2	524.171	308.41	0.766042	3.57361e-14	4.80868e-13
ENSSSCG00000032261	CCDC117	1171.89	845.024	0.473839	3.95622e-14	5.30213e-13
ENSSSCG00000036828	SNX4	1780.43	1374.11	0.374806	4.21985e-14	5.63844e-13
ENSSSCG00000004625	LEO1	1016.57	718.18	0.502222	4.32795e-14	5.77709e-13
ENSSSCG00000008498	HEATR5B	1831.62	1408.48	0.378371	4.55128e-14	6.06307e-13
ENSSSCG00000004529	POLI	466.295	274.234	0.768275	4.70862e-14	6.25393e-13
ENSSSCG00000038422	TMX1	2813.22	2242.76	0.328511	5.00051e-14	6.62841e-13
ENSSSCG00000016323	COPS8	1818.54	1408.84	0.367532	5.23114e-14	6.92036e-13
ENSSSCG00000011767	TTC14	993.384	669.952	0.571659	5.31691e-14	7.02686e-13
ENSSSCG00000029509	KIF22	1591.79	1185.98	0.4235	5.43872e-14	7.18073e-13
ENSSSCG00000008484	SRSF7	3370.07	2763.13	0.286617	5.70023e-14	7.51856e-13
ENSSSCG00000003792	-	807.185	535.713	0.594499	6.07264e-14	7.98606e-13
ENSSSCG00000008138	GCC2	786.676	531.358	0.564375	7.14036e-14	9.35331e-13
ENSSSCG00000006252	TMEM68	1084.52	772.489	0.48983	7.39351e-14	9.67541e-13
ENSSSCG00000022955	POLR2B	2743.24	2238.66	0.293121	8.40332e-14	1.09675e-12
ENSSSCG00000015743	PTPN4	620.181	393.611	0.655383	8.40551e-14	1.09675e-12
ENSSSCG00000039107	-	396.405	221.722	0.837587	9.77543e-14	1.26928e-12
ENSSSCG00000010471	KIF11	2413.27	1883.93	0.357816	9.97658e-14	1.29288e-12
ENSSSCG00000002050	DAD1	1925.55	1491.41	0.368077	1.04656e-13	1.35362e-12
ENSSSCG00000017473	TOP2A	4589.49	3897.7	0.236156	1.092e-13	1.40967e-12
ENSSSCG00000032213	DBI	2479.14	1990.43	0.316636	1.13422e-13	1.45852e-12
ENSSSCG00000011822	OPA1	1590.79	1202.67	0.404206	1.20514e-13	1.54524e-12
ENSSSCG00000011679	ATR	708.594	466.429	0.604134	1.21538e-13	1.55687e-12
ENSSSCG00000016661	SEPTIN7	2544.66	2001.61	0.348211	1.22138e-13	1.56306e-12
ENSSSCG00000017744	SUZ12	1537.31	1133.19	0.442576	1.23791e-13	1.5827e-12
ENSSSCG00000013391	PSMA1	2843.57	2326.18	0.289533	1.25362e-13	1.59971e-12
ENSSSCG00000020702	SENP6	1674.5	1293.43	0.372298	1.26e-13	1.60632e-12
ENSSSCG00000016008	CWC22	782.825	536.063	0.546976	1.39748e-13	1.77819e-12
ENSSSCG00000011978	CPOX	2314.2	1822.99	0.343695	1.42792e-13	1.81519e-12
ENSSSCG00000001002	PRPF4B	1899.37	1467.99	0.373669	1.45423e-13	1.84671e-12
ENSSSCG00000014280	-	1094.23	794.912	0.46017	1.61465e-13	2.04476e-12
ENSSSCG00000001756	IREB2	1692.48	1309.72	0.370554	1.6958e-13	2.14143e-12
ENSSSCG00000021591	-	7221.1	6186.61	0.223309	1.88118e-13	2.37103e-12
ENSSSCG00000010450	LIPA	2260.34	1797.45	0.330934	1.88916e-13	2.37823e-12
ENSSSCG00000006775	CAPZA1	8099.54	6931.5	0.225381	2.03015e-13	2.54676e-12
ENSSSCG00000012134	PIGA	678.39	443.297	0.614514	2.07027e-13	2.59464e-12
ENSSSCG00000038156	TMED7	2686.45	2166.77	0.311283	2.12224e-13	2.65728e-12
ENSSSCG00000020808	-	8184.18	7190.39	0.187043	2.46678e-13	3.07713e-12
ENSSSCG00000031942	YES1	2899.46	2369.95	0.291689	2.50024e-13	3.11304e-12
ENSSSCG00000037274	PTMA	27969.1	22397.1	0.320693	2.55394e-13	3.17693e-12
ENSSSCG00000026044	FDFT1	1004.98	704.128	0.511737	2.79283e-13	3.46764e-12
ENSSSCG00000006220	ARMC1	1907.73	1444.73	0.403438	2.97709e-13	3.68955e-12
ENSSSCG00000025087	ASPH	2610.43	2104.55	0.31155	3.07626e-13	3.80185e-12
ENSSSCG00000035933	MAPK15	687.756	461.9	0.574553	3.12787e-13	3.85848e-12
ENSSSCG00000008677	-	2392.79	1909.46	0.326024	3.28439e-13	4.04781e-12
ENSSSCG00000004893	VPS4B	1456.82	1103.98	0.401297	3.55256e-13	4.37427e-12
ENSSSCG00000008358	ACTR2	8399.84	7194.21	0.223988	4.01411e-13	4.92439e-12
ENSSSCG00000027516	CIR1	526.461	312.032	0.757574	4.07291e-13	4.99193e-12
ENSSSCG00000036236	ELOVL6	1113.56	808.144	0.463097	4.21706e-13	5.16386e-12
ENSSSCG00000031541	ARL5A	1357.64	1011.44	0.42664	4.52349e-13	5.53402e-12
ENSSSCG00000024313	-	3307.42	2754.18	0.263641	4.79195e-13	5.84101e-12
ENSSSCG00000032129	COX7B	4423.97	3748.38	0.238456	5.65217e-13	6.83954e-12
ENSSSCG00000012602	-	978.295	689.484	0.50704	6.26826e-13	7.57131e-12
ENSSSCG00000011720	MBNL1	5014.46	4201.18	0.256405	6.99319e-13	8.41645e-12
ENSSSCG00000015504	CACYBP	3967.52	3344.08	0.247027	7.10769e-13	8.53883e-12
ENSSSCG00000040003	UAP1L1	1295.1	966.66	0.420147	7.29787e-13	8.75153e-12
ENSSSCG00000003512	EIF4G3	3255.7	2674.31	0.28528	7.34732e-13	8.80292e-12
ENSSSCG00000006553	UBAP2L	5146.84	4328.57	0.249092	7.37067e-13	8.82297e-12
ENSSSCG00000036049	PEG10	1692.95	1308.16	0.372398	7.41248e-13	8.86506e-12
ENSSSCG00000003771	FUBP1	1921.57	1502.46	0.356545	7.69107e-13	9.18178e-12
ENSSSCG00000039780	RTN4RL1	1629.16	1233.13	0.403125	8.37931e-13	9.95883e-12
ENSSSCG00000027556	RSRC1	910.399	648.596	0.490347	8.74675e-13	1.03863e-11
ENSSSCG00000013776	DDX39A	2932.1	2399.52	0.288228	9.32162e-13	1.10492e-11
ENSSSCG00000015423	DNAJC2	1634.48	1268.33	0.366723	9.33039e-13	1.10498e-11
ENSSSCG00000016453	TCAF1	681.735	451.766	0.592257	9.60176e-13	1.13611e-11
ENSSSCG00000008613	GEN1	355.81	201.489	0.822324	9.89744e-13	1.17006e-11
ENSSSCG00000032221	FAM110C	1178.79	873.313	0.434422	1.17633e-12	1.38695e-11
ENSSSCG00000012581	NXT2	825.16	574.016	0.52226	1.23166e-12	1.44834e-11
ENSSSCG00000008971	USO1	3342.75	2746.25	0.285171	1.31823e-12	1.54741e-11
ENSSSCG00000004610	CCPG1	1021.65	735.799	0.472432	1.3331e-12	1.56349e-11
ENSSSCG00000035209	-	4176.91	3503.59	0.254429	1.36511e-12	1.59681e-11
ENSSSCG00000000176	DDX23	1839.81	1390.17	0.4036	1.36944e-12	1.60049e-11
ENSSSCG00000000071	ST13	4571.85	3913.75	0.224112	1.37434e-12	1.60253e-11
ENSSSCG00000005478	-	1566.53	1215.97	0.365914	1.3748e-12	1.60253e-11
ENSSSCG00000005183	PSIP1	1250.72	922.681	0.440851	1.38212e-12	1.60966e-11
ENSSSCG00000028517	SC5D	957.973	686.176	0.482797	1.38899e-12	1.61625e-11
ENSSSCG00000003914	PRDX1	12102.2	10788.5	0.165228	1.39372e-12	1.62034e-11
ENSSSCG00000010368	GLUD1	32648.4	30067.2	0.118911	1.50537e-12	1.74709e-11
ENSSSCG00000004747	RTF1	1541.61	1171.35	0.397962	1.50976e-12	1.75066e-11
ENSSSCG00000005240	DOCK8	923.11	658.445	0.487324	1.70312e-12	1.97144e-11
ENSSSCG00000032145	IRX5	643.498	379.92	0.758888	1.74578e-12	2.01908e-11
ENSSSCG00000039546	KNTC1	1346.02	1024.1	0.394358	1.77082e-12	2.04627e-11
ENSSSCG00000010594	NT5C2	2819.51	2307.27	0.288561	1.93795e-12	2.23552e-11
ENSSSCG00000010250	VPS26A	2164.34	1679.15	0.366953	1.97806e-12	2.27982e-11
ENSSSCG00000012685	FAM122B	1307.45	987.202	0.406621	2.04319e-12	2.35285e-11
ENSSSCG00000007331	RBL1	2369.37	1911.9	0.310422	2.05448e-12	2.3638e-11
ENSSSCG00000010203	-	13116.5	11725.1	0.161465	2.09881e-12	2.41065e-11
ENSSSCG00000017549	PHB	4793.22	4112.95	0.220615	2.5073e-12	2.86258e-11
ENSSSCG00000010734	-	3099.55	2564.3	0.273905	2.58265e-12	2.94608e-11
ENSSSCG00000010175	GNPAT	1556.66	1203.6	0.369728	2.85601e-12	3.25234e-11
ENSSSCG00000002769	THAP11	900.251	630.154	0.51522	2.99184e-12	3.40411e-11
ENSSSCG00000037245	HNRNPDL	6980.1	6082.15	0.198689	3.33215e-12	3.78163e-11
ENSSSCG00000027827	GALE	1678.43	1318.91	0.347645	3.56781e-12	4.0422e-11
ENSSSCG00000021439	CCDC66	376.687	217.882	0.785863	3.7823e-12	4.27794e-11
ENSSSCG00000015577	ODR4	893.12	596.722	0.580294	3.87561e-12	4.37977e-11
ENSSSCG00000033944	CYB5B	2941.97	2412.95	0.287407	4.18248e-12	4.72255e-11
ENSSSCG00000032931	CDH6	8109.19	7073.37	0.198039	4.39914e-12	4.95043e-11
ENSSSCG00000013629	SMARCA4	3129.19	2600.35	0.266257	4.89227e-12	5.49145e-11
ENSSSCG00000005000	FANCM	283.779	149.198	0.925467	5.05139e-12	5.66053e-11
ENSSSCG00000030560	IGF1R	1617.4	1266.85	0.351644	5.19166e-12	5.81283e-11
ENSSSCG00000016075	SF3B1	8035.52	7013.64	0.19636	5.3714e-12	6.00399e-11
ENSSSCG00000005110	SYNE2	1069.74	786.775	0.443754	5.4593e-12	6.09713e-11
ENSSSCG00000003432	KIAA2013	1817.05	1435.65	0.339124	5.7765e-12	6.4406e-11
ENSSSCG00000035195	HNMT	866.05	617.041	0.49088	5.99232e-12	6.67229e-11
ENSSSCG00000016625	CTTNBP2	893.289	641.296	0.479098	5.9943e-12	6.67229e-11
ENSSSCG00000038202	-	771.337	536.008	0.526008	6.07183e-12	6.75295e-11
ENSSSCG00000009565	GAS6	2756.55	2274.37	0.276811	6.21756e-12	6.90352e-11
ENSSSCG00000006897	CCDC18	337.083	190.618	0.825535	6.43554e-12	7.1396e-11
ENSSSCG00000017795	NSRP1	811.157	566.054	0.516562	6.63645e-12	7.35493e-11
ENSSSCG00000016679	-	1018.24	747.096	0.446325	6.81603e-12	7.53663e-11
ENSSSCG00000033732	ANKRD10	764.005	528.129	0.531035	7.18761e-12	7.93434e-11
ENSSSCG00000014283	KIF3A	822.331	566.382	0.541118	7.43102e-12	8.18947e-11
ENSSSCG00000001420	EHMT2	695.199	471.439	0.56081	7.44966e-12	8.20324e-11
ENSSSCG00000001727	TNFRSF21	2937.47	2413.98	0.28424	7.6085e-12	8.37123e-11
ENSSSCG00000016464	CLCN1	1916.86	1531.45	0.324246	7.6669e-12	8.42854e-11
ENSSSCG00000011950	NXPE3	674.524	449.755	0.585971	8.1105e-12	8.90886e-11
ENSSSCG00000016078	HSPE1	8476.65	7469.72	0.182657	9.75098e-12	1.06536e-10
ENSSSCG00000009560	TFDP1	3343.76	2811.21	0.25009	9.75484e-12	1.06536e-10
ENSSSCG00000012435	MAGT1	4649.84	3911.11	0.25064	1.00328e-11	1.09483e-10
ENSSSCG00000016512	ZC3HAV1	1167.73	870.477	0.423538	1.04114e-11	1.13521e-10
ENSSSCG00000032946	-	302.382	166.653	0.861143	1.05514e-11	1.14954e-10
ENSSSCG00000013066	INCENP	1310.09	996.048	0.394558	1.07389e-11	1.16901e-10
ENSSSCG00000015924	SPC25	526.887	334.418	0.659759	1.08734e-11	1.18172e-10
ENSSSCG00000029538	PPP2R1B	3124.4	2609.48	0.259345	1.16478e-11	1.26381e-10
ENSSSCG00000003895	EFCAB14	1218.4	916.962	0.410295	1.19134e-11	1.29054e-10
ENSSSCG00000002715	RFWD3	796.992	563.465	0.500526	1.23009e-11	1.33035e-10
ENSSSCG00000009120	ZGRF1	281.728	149.373	0.919933	1.26262e-11	1.36333e-10
ENSSSCG00000002349	ACOT4	912.688	661.248	0.466725	1.31973e-11	1.42383e-10
ENSSSCG00000031831	CADM1	3147.31	2643.68	0.251766	1.34489e-11	1.44981e-10
ENSSSCG00000004782	-	1592.28	1230.52	0.373678	1.54823e-11	1.66363e-10
ENSSSCG00000021988	TUSC3	4809.16	4158.04	0.210425	1.63894e-11	1.75544e-10
ENSSSCG00000004806	ARHGAP11A	1597.54	1237.38	0.37051	1.68273e-11	1.8009e-10
ENSSSCG00000024776	SNRPG	3026.95	2478.4	0.288766	1.75617e-11	1.87799e-10
ENSSSCG00000033178	-	565.852	376.867	0.585318	1.78391e-11	1.90307e-10
ENSSSCG00000030632	UBE2V1	3302.56	2790.24	0.243614	1.87908e-11	2.0014e-10
ENSSSCG00000032768	-	1332.47	1028.73	0.37371	2.11787e-11	2.24856e-10
ENSSSCG00000004847	MPHOSPH10	1289.43	976.827	0.401573	2.16624e-11	2.29625e-10
ENSSSCG00000040786	SPTBN1	8843.61	7815.25	0.178327	2.2583e-11	2.39004e-10
ENSSSCG00000002873	GPI	5691.06	4855.75	0.228572	2.27691e-11	2.40782e-10
ENSSSCG00000030150	UGDH	4110.98	3518.02	0.22503	2.27921e-11	2.40834e-10
ENSSSCG00000031701	GXYLT1	989.329	723.251	0.452384	2.30706e-11	2.43583e-10
ENSSSCG00000011229	STT3B	11215.4	10032.1	0.161055	2.34581e-11	2.47479e-10
ENSSSCG00000030415	DPP3	1608.47	1256.73	0.357063	2.45996e-11	2.59112e-10
ENSSSCG00000000684	USP5	2907.54	2432.22	0.257164	2.57296e-11	2.70373e-10
ENSSSCG00000013008	CDCA5	902.42	648.842	0.477204	2.65386e-11	2.78655e-10
ENSSSCG00000011768	CCDC39	325.513	186.751	0.802326	2.78033e-11	2.91705e-10
ENSSSCG00000038215	-	1457.86	1122.14	0.376783	2.9409e-11	3.08309e-10
ENSSSCG00000005038	PSMC6	2663.61	2160.66	0.303559	3.46221e-11	3.62106e-10
ENSSSCG00000042436	-	1007.22	716.6	0.490073	3.58157e-11	3.73711e-10
ENSSSCG00000010470	IDE	3463.78	2940.84	0.236067	3.93623e-11	4.09436e-10
ENSSSCG00000000376	SUOX	432.391	269.612	0.682231	3.98452e-11	4.13812e-10
ENSSSCG00000040954	CSTF3	813.788	573.406	0.502701	4.08638e-11	4.23731e-10
ENSSSCG00000026697	UHRF1BP1L	842.63	609.934	0.466877	4.47477e-11	4.62925e-10
ENSSSCG00000010503	ZNF518A	504.829	330.338	0.613215	4.56434e-11	4.71826e-10
ENSSSCG00000008448	PREPL	2017.03	1626.11	0.310706	4.83892e-11	4.99048e-10
ENSSSCG00000028620	ABCD3	1961.38	1565.16	0.325569	4.99818e-11	5.15075e-10
ENSSSCG00000045134	FASTKD5	647.537	446.115	0.537019	6.05144e-11	6.20738e-10
ENSSSCG00000006947	SYDE2	427.089	268.41	0.668524	6.13381e-11	6.28703e-10
ENSSSCG00000015002	ELMOD1	2617.2	2141.5	0.289056	6.15959e-11	6.30861e-10
ENSSSCG00000028814	SOD3	12759.7	8587.5	0.571233	6.17806e-11	6.32267e-10
ENSSSCG00000010865	EXO1	483.718	306.809	0.655289	6.39351e-11	6.52814e-10
ENSSSCG00000024261	CBX2	352.972	208.103	0.758519	6.44847e-11	6.57921e-10
ENSSSCG00000005930	SLC45A4	1321.38	1022.86	0.368517	6.46077e-11	6.58557e-10
ENSSSCG00000017116	LPCAT1	925.712	680.67	0.443964	6.48953e-11	6.6009e-10
ENSSSCG00000010062	CABIN1	1763.01	1407.5	0.324091	6.59394e-11	6.6918e-10
ENSSSCG00000028423	-	3931.09	3360.98	0.2258	6.81966e-11	6.9156e-10
ENSSSCG00000005271	CARNMT1	2022.47	1589.91	0.348803	8.08765e-11	8.16404e-10
ENSSSCG00000038187	-	1423.37	1076.06	0.405947	8.39147e-11	8.45807e-10
ENSSSCG00000025323	SF3B3	5075.69	4429.77	0.196147	8.98301e-11	9.04747e-10
ENSSSCG00000004624	MAPK6	3158.17	2653.29	0.252105	9.08504e-11	9.14333e-10
ENSSSCG00000030425	SPHK2	1203.23	883.071	0.443437	9.43134e-11	9.4704e-10
ENSSSCG00000016842	NIPBL	1186.2	888.459	0.418559	9.56313e-11	9.59551e-10
ENSSSCG00000015769	SPCS3	2313.39	1896.35	0.287935	9.94727e-11	9.95847e-10
ENSSSCG00000016968	BDP1	1097.23	831.776	0.3996	1.05176e-10	1.05058e-09
ENSSSCG00000009938	UNG	509.307	311.719	0.706283	1.08138e-10	1.07855e-09
ENSSSCG00000024125	KPNA3	2953.34	2481.5	0.251077	1.12088e-10	1.11628e-09
ENSSSCG00000034864	CHEK2	437.733	274.993	0.666939	1.12451e-10	1.11905e-09
ENSSSCG00000006335	RGS4	831.68	603.3	0.463059	1.17896e-10	1.17062e-09
ENSSSCG00000017555	LUC7L3	2484.34	1657.69	0.584671	1.2438e-10	1.23317e-09
ENSSSCG00000016100	NDUFB3	988.737	730.598	0.438643	1.28351e-10	1.27064e-09
ENSSSCG00000013475	NCLN	2378.05	1932.34	0.298426	1.35257e-10	1.33505e-09
ENSSSCG00000003949	CDC20	2601.81	2101.03	0.307139	1.35428e-10	1.33575e-09
ENSSSCG00000015802	FAM149A	718.162	506.262	0.505037	1.40006e-10	1.37683e-09
ENSSSCG00000048420	-	357.087	209.221	0.776397	1.49135e-10	1.46161e-09
ENSSSCG00000004653	SECISBP2L	1457.19	1126.96	0.372747	1.49175e-10	1.46161e-09
ENSSSCG00000011049	DCLRE1C	221.514	113.746	0.959113	1.57675e-10	1.54262e-09
ENSSSCG00000002506	VRK1	460.142	291.134	0.661901	1.65665e-10	1.61487e-09
ENSSSCG00000014965	ENDOD1	3591.83	3052.93	0.23445	1.66019e-10	1.61714e-09
ENSSSCG00000021204	HOXA10	748.531	535.676	0.483249	1.68947e-10	1.64446e-09
ENSSSCG00000040439	TMED5	5711.25	4319.76	0.403329	1.76812e-10	1.7185e-09
ENSSSCG00000000406	PTGES3	5064.78	4423.65	0.19537	1.78514e-10	1.73378e-09
ENSSSCG00000017822	RPA1	2418	2005.19	0.269151	1.97882e-10	1.91492e-09
ENSSSCG00000004473	PHIP	634.455	433.434	0.55257	2.04801e-10	1.97757e-09
ENSSSCG00000013336	CCDC34	788.919	558.716	0.500876	2.08572e-10	2.01107e-09
ENSSSCG00000013772	ASF1B	653.308	457.458	0.515611	2.08849e-10	2.01229e-09
ENSSSCG00000011524	CHL1	1235.42	951.502	0.378276	2.3266e-10	2.23364e-09
ENSSSCG00000004973	UACA	1270.49	982.402	0.372434	2.38476e-10	2.2863e-09
ENSSSCG00000022786	MOGS	1281.48	998.896	0.35947	2.38489e-10	2.2863e-09
ENSSSCG00000010456	PANK1	800.885	575.631	0.475001	2.44772e-10	2.34317e-09
ENSSSCG00000027506	POLD3	1310.57	1019.82	0.361081	2.73662e-10	2.6141e-09
ENSSSCG00000012982	SIPA1	1184.83	912.799	0.375442	2.95228e-10	2.81004e-09
ENSSSCG00000008245	TMSB10	77129.4	70465	0.130213	3.03602e-10	2.88562e-09
ENSSSCG00000021911	NDRG4	752.647	543.37	0.470592	3.22047e-10	3.05441e-09
ENSSSCG00000008892	-	666.014	469.946	0.503916	3.28907e-10	3.11504e-09
ENSSSCG00000048719	-	14171.2	12487.9	0.183138	3.32402e-10	3.14591e-09
ENSSSCG00000002254	NR2F2	474.484	310.638	0.610846	3.37022e-10	3.18737e-09
ENSSSCG00000003369	RPL22	13400.6	12148.8	0.141586	3.73168e-10	3.52172e-09
ENSSSCG00000006096	INTS8	1537.99	1214.36	0.340943	3.83195e-10	3.6138e-09
ENSSSCG00000015600	DTL	542.764	364.654	0.576054	4.10519e-10	3.85784e-09
ENSSSCG00000006333	NUF2	1488.36	1178.29	0.336995	4.2595e-10	4.00003e-09
ENSSSCG00000004927	CLPX	1870.16	1513.41	0.306449	4.31349e-10	4.04788e-09
ENSSSCG00000022940	G3BP2	3743.56	3172.67	0.23908	4.45777e-10	4.17739e-09
ENSSSCG00000010226	JMJD1C	1574.83	1253.9	0.328956	4.46438e-10	4.18065e-09
ENSSSCG00000023667	KEAP1	1467.24	1158.65	0.339715	4.73466e-10	4.43064e-09
ENSSSCG00000002406	AHSA1	2372.2	1963.23	0.272831	4.94757e-10	4.61369e-09
ENSSSCG00000012062	TTC3	2014.11	1633.17	0.302316	5.0117e-10	4.67024e-09
ENSSSCG00000011680	PLS1	1263.07	982.488	0.363533	5.05136e-10	4.70062e-09
ENSSSCG00000031023	-	14057	12766.8	0.139395	5.15133e-10	4.78697e-09
ENSSSCG00000027472	GCA	659.906	450.399	0.555473	5.18088e-10	4.80773e-09
ENSSSCG00000008687	MXD4	765.75	547.434	0.481724	5.20171e-10	4.8237e-09
ENSSSCG00000015785	CENPU	613.772	423.26	0.537339	5.27665e-10	4.88979e-09
ENSSSCG00000028288	PRPF38A	849.348	629.754	0.431319	5.69521e-10	5.26304e-09
ENSSSCG00000003766	DNAJB4	464.767	306.479	0.600743	5.84155e-10	5.39453e-09
ENSSSCG00000014151	CETN3	486.03	322.944	0.592256	5.93069e-10	5.47306e-09
ENSSSCG00000016737	-	26416.4	24268.3	0.122159	6.02298e-10	5.55055e-09
ENSSSCG00000031173	KCNMB4	855.566	623.94	0.452712	6.06803e-10	5.5882e-09
ENSSSCG00000015940	UBR3	1248.82	963.189	0.375273	6.18661e-10	5.69348e-09
ENSSSCG00000005282	VPS13A	882.065	657.704	0.422683	6.30187e-10	5.79554e-09
ENSSSCG00000008495	PRKD3	2353.85	1967.43	0.258634	6.45553e-10	5.9246e-09
ENSSSCG00000014416	TCERG1	1739.42	1395.14	0.317923	6.55995e-10	6.00803e-09
ENSSSCG00000001866	RCN2	1260.23	971.918	0.373744	6.78426e-10	6.20495e-09
ENSSSCG00000032160	FNDC7	896.625	666.951	0.428075	7.53487e-10	6.87731e-09
ENSSSCG00000036924	PSMA4	1768.69	1416.49	0.320898	7.5775e-10	6.91149e-09
ENSSSCG00000035059	MCM10	540.691	354.771	0.611747	7.76316e-10	7.07599e-09
ENSSSCG00000047247	DSCC1	549.062	365.585	0.585458	7.81657e-10	7.11981e-09
ENSSSCG00000033385	-	1415.97	1124.95	0.331504	8.79734e-10	7.99676e-09
ENSSSCG00000002505	PAPOLA	2249.17	1866.39	0.269943	8.84385e-10	8.0281e-09
ENSSSCG00000009828	PPP1CC	4844.06	4229.81	0.195731	8.98749e-10	8.13633e-09
ENSSSCG00000006394	CFAP45	727.735	523.768	0.472808	9.89045e-10	8.91143e-09
ENSSSCG00000008428	MSH2	1826.32	1441.43	0.34012	1.01094e-09	9.09026e-09
ENSSSCG00000010485	TBC1D12	766.931	560.729	0.452385	1.02949e-09	9.24457e-09
ENSSSCG00000026959	NPAT	870.95	647.507	0.428695	1.03023e-09	9.24506e-09
ENSSSCG00000008010	CHTF18	593.193	408.503	0.537487	1.03234e-09	9.25769e-09
ENSSSCG00000012557	NUP62CL	524.636	356.604	0.558892	1.15953e-09	1.03705e-08
ENSSSCG00000006331	PBX1	401.346	259.092	0.631375	1.16975e-09	1.04548e-08
ENSSSCG00000004049	ACAT2	948.746	708.411	0.423341	1.24776e-09	1.11e-08
ENSSSCG00000023126	TARDBP	3186.06	2729.56	0.223572	1.26165e-09	1.1216e-08
ENSSSCG00000001723	PLA2G7	1501.37	1195.5	0.327455	1.26868e-09	1.1271e-08
ENSSSCG00000022032	-	3032.49	2545.53	0.252184	1.27622e-09	1.13305e-08
ENSSSCG00000010621	ADD3	1563.72	1230.04	0.348172	1.32923e-09	1.17776e-08
ENSSSCG00000017885	SMTNL2	308.171	184.517	0.741586	1.33428e-09	1.18145e-08
ENSSSCG00000022303	SLC25A16	788.202	567.078	0.477143	1.41487e-09	1.24619e-08
ENSSSCG00000016990	ATP6V0E1	723.438	523.989	0.46499	1.47604e-09	1.29921e-08
ENSSSCG00000000697	-	5218.66	4604.92	0.180458	1.65071e-09	1.44913e-08
ENSSSCG00000026055	-	562.393	391.354	0.523102	1.6671e-09	1.46194e-08
ENSSSCG00000022192	NCAPD3	1197.85	932.765	0.360976	1.67683e-09	1.46819e-08
ENSSSCG00000029326	CCNB1	4411.17	3837.65	0.200117	1.74354e-09	1.52559e-08
ENSSSCG00000026722	PHF14	481.632	323.076	0.574515	1.76965e-09	1.54743e-08
ENSSSCG00000014088	IQGAP2	1816.05	1479.93	0.29619	1.85173e-09	1.61391e-08
novel.107	-	568.867	397.74	0.517776	1.89309e-09	1.64673e-08
ENSSSCG00000004339	UFL1	1221.9	920.959	0.410943	1.94073e-09	1.68707e-08
ENSSSCG00000011917	NAA50	3863.52	3314.54	0.222156	2.0064e-09	1.74075e-08
ENSSSCG00000000810	AMIGO2	7907.26	7101.17	0.155247	2.01344e-09	1.74573e-08
ENSSSCG00000009460	DIS3	1953.91	1594.77	0.294325	2.01956e-09	1.74989e-08
ENSSSCG00000031378	KBTBD6	572.638	398.774	0.522994	2.15332e-09	1.86095e-08
ENSSSCG00000025355	ZNF146	647.885	457.398	0.503049	2.23744e-09	1.93115e-08
ENSSSCG00000013331	METTL15	174.527	85.4921	1.03381	2.30716e-09	1.98875e-08
ENSSSCG00000004572	-	653.023	464.686	0.489053	2.31847e-09	1.99721e-08
ENSSSCG00000010122	CDC45	847.688	629.072	0.428469	2.47578e-09	2.12449e-08
ENSSSCG00000040386	GINS2	1001.73	760.796	0.397112	2.4822e-09	2.12863e-08
ENSSSCG00000016692	TAX1BP1	2552.95	2139.06	0.254728	2.55231e-09	2.18734e-08
ENSSSCG00000035523	FUT11	1587.05	1264.56	0.328565	2.55631e-09	2.18936e-08
ENSSSCG00000026294	GMFB	2879.81	2432.39	0.244378	2.82997e-09	2.41908e-08
ENSSSCG00000026719	-	1063.61	799.193	0.414874	2.90443e-09	2.47797e-08
ENSSSCG00000031882	PNPT1	3313.16	2829.87	0.228532	3.10286e-09	2.6405e-08
ENSSSCG00000011587	EFCAB12	170.956	84.1482	1.01969	3.22134e-09	2.73608e-08
ENSSSCG00000039285	MFN1	1757.24	1426.73	0.301392	3.27405e-09	2.77732e-08
ENSSSCG00000012997	-	1404.88	1125.78	0.319316	3.39103e-09	2.86925e-08
ENSSSCG00000003583	RPA2	1010.5	763.724	0.402183	3.47381e-09	2.93743e-08
ENSSSCG00000027594	USP16	1069.54	809.615	0.401468	3.52478e-09	2.9776e-08
ENSSSCG00000032957	PTPN23	1115.61	840.506	0.409096	3.52578e-09	2.9776e-08
ENSSSCG00000024131	MINDY2	322.746	192.845	0.748747	3.55595e-09	3.00118e-08
ENSSSCG00000027089	DONSON	581.629	406.859	0.516153	3.70111e-09	3.11974e-08
ENSSSCG00000037905	ITGB5	1359.59	1075.78	0.337078	3.86962e-09	3.25972e-08
ENSSSCG00000036294	NUDT19	312.677	190.157	0.715277	3.93898e-09	3.31187e-08
ENSSSCG00000013511	HDGFL2	789.002	580.983	0.443663	4.00125e-09	3.36211e-08
ENSSSCG00000044339	-	734.163	525.163	0.485197	4.12063e-09	3.45806e-08
ENSSSCG00000001075	DEK	1526.38	1177.14	0.376711	4.1431e-09	3.47474e-08
ENSSSCG00000016094	BZW1	7225.3	6473.98	0.158768	4.34024e-09	3.63549e-08
ENSSSCG00000007721	GTF2I	3125.38	2683.53	0.219729	4.43829e-09	3.71529e-08
ENSSSCG00000007268	E2F1	958.65	724.418	0.401594	4.44244e-09	3.71643e-08
ENSSSCG00000009680	EXTL3	1958.22	1619.51	0.27428	4.54442e-09	3.79698e-08
ENSSSCG00000028201	CWF19L2	548.253	378.046	0.539927	4.56646e-09	3.81301e-08
ENSSSCG00000028169	NCAPG2	775.775	557.076	0.48001	4.87212e-09	4.05807e-08
ENSSSCG00000025792	NOA1	1445.76	1163.43	0.312318	5.29082e-09	4.40132e-08
ENSSSCG00000041202	SREK1IP1	721.364	524.635	0.461024	5.36687e-09	4.4618e-08
ENSSSCG00000023303	FIGNL1	373.686	238.254	0.647922	5.38355e-09	4.47288e-08
ENSSSCG00000038487	TMPO	444.085	290.467	0.616819	5.43144e-09	4.50705e-08
ENSSSCG00000034522	TRIP13	1753.2	1427.82	0.295403	5.59229e-09	4.63131e-08
ENSSSCG00000002767	TSNAXIP1	303.379	180.632	0.743511	5.59508e-09	4.63131e-08
ENSSSCG00000014047	FGFR4	830.979	620.539	0.419401	5.61592e-09	4.64567e-08
ENSSSCG00000038628	SKP1	3047.04	2619.73	0.218257	6.18886e-09	5.11328e-08
ENSSSCG00000028516	LARP4	2517.78	2077.98	0.278735	6.49019e-09	5.3559e-08
ENSSSCG00000014921	PRSS23	2616.48	2212.63	0.241838	6.64189e-09	5.47401e-08
ENSSSCG00000002768	CENPT	347.747	213.975	0.696266	6.79074e-09	5.58978e-08
ENSSSCG00000021977	-	1117.95	869.725	0.362031	6.89789e-09	5.67448e-08
ENSSSCG00000029478	CUL4B	1458.2	1154.65	0.339388	6.96404e-09	5.71832e-08
ENSSSCG00000022869	BCAP29	780.706	581.808	0.423554	6.99485e-09	5.73655e-08
ENSSSCG00000009140	CASP6	1458.26	1170.75	0.318319	7.14497e-09	5.85606e-08
ENSSSCG00000015985	HOXD3	351.036	221.919	0.660633	7.49793e-09	6.13404e-08
ENSSSCG00000012727	FMR1	878.747	657.797	0.418776	7.53056e-09	6.15696e-08
ENSSSCG00000016809	DROSHA	864.897	650.145	0.409962	7.6501e-09	6.25086e-08
ENSSSCG00000036613	POLQ	389.345	247.238	0.65462	7.7375e-09	6.3184e-08
ENSSSCG00000031954	SLC39A10	1490.57	1188.38	0.32815	7.82067e-09	6.37851e-08
ENSSSCG00000005052	WDHD1	634.03	452.854	0.485752	7.83568e-09	6.38685e-08
ENSSSCG00000004635	SPPL2A	2592.67	2172.76	0.255892	7.98115e-09	6.49747e-08
ENSSSCG00000048856	-	1386.01	1117.68	0.310865	8.2008e-09	6.67222e-08
ENSSSCG00000024193	LYSMD3	539.658	372.149	0.53935	8.29602e-09	6.74557e-08
ENSSSCG00000025703	REV3L	757.893	558.565	0.441894	8.35538e-09	6.7897e-08
ENSSSCG00000006193	-	10216.2	8979.71	0.186796	8.55257e-09	6.94571e-08
ENSSSCG00000033411	ZBED5	1309.63	1031.08	0.345546	8.66001e-09	7.0244e-08
ENSSSCG00000035238	ELOVL1	3029.46	2602.33	0.21888	8.79536e-09	7.12986e-08
ENSSSCG00000004466	TTK	1011.75	765.525	0.403785	8.83601e-09	7.15846e-08
ENSSSCG00000035544	-	1919.8	1587.75	0.275095	9.65141e-09	7.79537e-08
ENSSSCG00000001493	PRIM2	521.37	358.703	0.538176	1.00526e-08	8.11312e-08
ENSSSCG00000023062	HTATSF1	1359.81	1080.72	0.331833	1.012e-08	8.15901e-08
ENSSSCG00000004517	CXXC1	808.689	608.055	0.411879	1.01261e-08	8.15901e-08
ENSSSCG00000012325	SMC1A	4451.71	3909.32	0.187472	1.0136e-08	8.16207e-08
ENSSSCG00000003826	-	614.258	423.983	0.539648	1.0343e-08	8.32374e-08
ENSSSCG00000050110	-	338.562	213.837	0.659935	1.0412e-08	8.37415e-08
ENSSSCG00000015117	RNF26	1270.29	1013.31	0.325155	1.07487e-08	8.63979e-08
ENSSSCG00000015935	CCDC173	152.572	69.1913	1.15247	1.1087e-08	8.9063e-08
ENSSSCG00000028485	YBX1	25516.6	23689.4	0.107219	1.15518e-08	9.26855e-08
ENSSSCG00000002849	SHCBP1	1405.27	1119.05	0.329947	1.18328e-08	9.48827e-08
ENSSSCG00000010311	CAMK2G	900.717	689.906	0.385252	1.18679e-08	9.51074e-08
ENSSSCG00000020695	-	1650.83	1349.2	0.291316	1.27569e-08	1.02048e-07
ENSSSCG00000016998	NPM1	31270	29199.1	0.0989819	1.34786e-08	1.07692e-07
ENSSSCG00000026239	VPS35	4614.06	4045.5	0.189888	1.36045e-08	1.08604e-07
ENSSSCG00000034217	SKA2	1317.47	999.641	0.401062	1.44572e-08	1.14959e-07
ENSSSCG00000011710	EIF2A	3346.42	2872.57	0.220875	1.45418e-08	1.15563e-07
ENSSSCG00000015231	DCPS	1066.86	826.202	0.367163	1.48667e-08	1.18004e-07
ENSSSCG00000008386	KIAA1841	594.942	411.114	0.535396	1.52043e-08	1.20613e-07
ENSSSCG00000007362	SRSF6	4350.52	3825.73	0.185924	1.55156e-08	1.2279e-07
ENSSSCG00000017014	PANK3	885.248	677.997	0.385262	1.56244e-08	1.23577e-07
ENSSSCG00000001085	DCDC2	1003.49	756.573	0.408852	1.60554e-08	1.26836e-07
ENSSSCG00000021571	KIF27	346.569	211.692	0.711628	1.60693e-08	1.26871e-07
ENSSSCG00000005124	IFT74	278.58	165.403	0.75417	1.61379e-08	1.27336e-07
ENSSSCG00000007094	DZANK1	348.332	222.336	0.650696	1.63992e-08	1.29093e-07
ENSSSCG00000006752	CSDE1	12665.1	11573.8	0.130416	1.66436e-08	1.30862e-07
ENSSSCG00000017376	MEOX1	114.709	49.0146	1.22779	1.66898e-08	1.31148e-07
ENSSSCG00000011494	PSMD6	2306.58	1932.53	0.256553	1.6959e-08	1.33107e-07
novel.64	-	363.382	232.296	0.641376	1.71595e-08	1.34522e-07
ENSSSCG00000032798	GTF3C2	3312.38	2875.63	0.203538	1.77179e-08	1.38818e-07
ENSSSCG00000016010	CERKL	123.964	55.3743	1.15741	1.78493e-08	1.39765e-07
ENSSSCG00000004121	FBXO30	528.946	373.452	0.504386	1.84582e-08	1.44449e-07
ENSSSCG00000016275	NCL	24738.1	23034.9	0.103018	1.86892e-08	1.4617e-07
ENSSSCG00000024018	SLC16A3	4906.25	4321.16	0.182705	1.88854e-08	1.47532e-07
ENSSSCG00000023304	SRRM2	5599.08	5004.2	0.162132	1.90761e-08	1.48934e-07
ENSSSCG00000016836	NADK2	465.932	313.264	0.577344	1.9272e-08	1.50376e-07
ENSSSCG00000016430	GALNT11	831.938	614.96	0.437789	1.9462e-08	1.5177e-07
ENSSSCG00000000265	ESPL1	1030.75	800.09	0.36463	2.01023e-08	1.56397e-07
ENSSSCG00000005006	RPL36AL	2778.53	2384.86	0.221151	2.06683e-08	1.60707e-07
ENSSSCG00000025788	ENPP4	280.788	171.304	0.713646	2.14084e-08	1.66205e-07
ENSSSCG00000024300	TMEM254	452.54	307.747	0.556513	2.14128e-08	1.66205e-07
ENSSSCG00000008412	PSME4	2312.69	1962.77	0.236517	2.1449e-08	1.66389e-07
ENSSSCG00000012774	DUSP9	1814.23	1503.33	0.270242	2.16777e-08	1.67968e-07
ENSSSCG00000002426	ZC3H14	1947.13	1612.39	0.272161	2.18361e-08	1.68901e-07
ENSSSCG00000014113	HOMER1	464.274	319.949	0.536566	2.19351e-08	1.69567e-07
ENSSSCG00000010508	TM9SF3	5642.59	4943.44	0.191604	2.19605e-08	1.69666e-07
ENSSSCG00000000685	TPI1	11264.2	10255.3	0.134964	2.22253e-08	1.71612e-07
ENSSSCG00000015107	VPS11	2005.59	1677.71	0.257582	2.39819e-08	1.84962e-07
ENSSSCG00000010401	-	2415.31	2033.28	0.248034	2.42016e-08	1.86548e-07
ENSSSCG00000010156	ARID4B	1729.99	1402.6	0.303435	2.4713e-08	1.9027e-07
ENSSSCG00000023792	SNRNP70	2725.64	2337.72	0.220708	2.58642e-08	1.98921e-07
ENSSSCG00000029752	-	759.731	571.677	0.410315	2.58664e-08	1.98921e-07
ENSSSCG00000012649	SMARCA1	493.452	345.796	0.51295	2.64063e-08	2.02839e-07
ENSSSCG00000029393	CENPJ	977.708	756.308	0.370219	2.67989e-08	2.05736e-07
ENSSSCG00000006032	EMC2	686.744	493.376	0.48086	2.69575e-08	2.06834e-07
ENSSSCG00000011309	KIF15	1005.19	773.136	0.377777	2.77343e-08	2.1255e-07
ENSSSCG00000026590	HGH1	1826.67	1489.92	0.293493	2.81295e-08	2.15455e-07
ENSSSCG00000007161	LZTS3	1116.05	881.873	0.338651	2.81598e-08	2.15563e-07
ENSSSCG00000000611	-	1976.26	1647.16	0.263466	2.86289e-08	2.19028e-07
ENSSSCG00000005207	ERMP1	2068.33	1707.9	0.277043	2.90323e-08	2.21987e-07
ENSSSCG00000008558	AGBL5	2117.46	1764.36	0.264055	3.03006e-08	2.31023e-07
ENSSSCG00000004113	STXBP5	520.499	368.061	0.501128	3.04417e-08	2.31833e-07
ENSSSCG00000012181	PDK3	816.746	616.086	0.407092	3.05484e-08	2.32513e-07
ENSSSCG00000010108	KLHL22	395.325	262.914	0.588047	3.06621e-08	2.33245e-07
ENSSSCG00000027503	OSBPL8	1180.3	938.972	0.331245	3.08127e-08	2.34257e-07
ENSSSCG00000005072	PSMA3	3590.98	3133.28	0.197489	3.16423e-08	2.4029e-07
ENSSSCG00000022197	HS6ST1	3246.66	2784.62	0.220302	3.20341e-08	2.43127e-07
ENSSSCG00000021418	LSS	1339.5	1076.54	0.314864	3.32278e-08	2.519e-07
ENSSSCG00000003761	ADGRL2	2625.13	2180.84	0.269672	3.3381e-08	2.52918e-07
ENSSSCG00000035824	PBRM1	829.748	631.527	0.393882	3.34779e-08	2.53508e-07
ENSSSCG00000028466	UTP3	942.483	732.532	0.364794	3.36269e-08	2.54492e-07
ENSSSCG00000017514	KPNB1	9966.49	9093.03	0.13242	3.75222e-08	2.82369e-07
ENSSSCG00000015345	GLCCI1	277.762	171.718	0.694514	3.81039e-08	2.86585e-07
ENSSSCG00000003433	PLOD1	1608.04	1313.72	0.291087	3.81263e-08	2.86592e-07
ENSSSCG00000011782	ABCC5	963.446	751.599	0.357978	3.96033e-08	2.96904e-07
ENSSSCG00000024201	TASOR	1680.42	1382.26	0.28286	3.96095e-08	2.96904e-07
ENSSSCG00000016711	-	1382.59	1113.62	0.312234	4.16624e-08	3.11592e-07
ENSSSCG00000011699	HPS3	399.559	268.061	0.576237	4.32814e-08	3.23338e-07
ENSSSCG00000034203	C9orf64	649.32	479.199	0.439436	4.47139e-08	3.33478e-07
ENSSSCG00000040383	MFAP1	954.604	740.883	0.366363	4.59556e-08	3.42548e-07
ENSSSCG00000005379	GALNT12	576.002	416.108	0.468479	4.72345e-08	3.51491e-07
ENSSSCG00000032914	MANF	3176.74	2739.21	0.213442	4.73315e-08	3.52017e-07
ENSSSCG00000009671	PBK	1060.86	830.48	0.35541	4.99542e-08	3.70902e-07
ENSSSCG00000015882	BAZ2B	549.013	377.268	0.544421	5.27384e-08	3.90487e-07
ENSSSCG00000009791	RSRC2	1950.62	1640.65	0.249864	5.46778e-08	4.04398e-07
ENSSSCG00000032279	SAPCD2	739.557	555.183	0.41612	5.49385e-08	4.05875e-07
ENSSSCG00000028444	ARMC10	2417.18	2064.48	0.22734	5.86057e-08	4.32249e-07
ENSSSCG00000004263	ZUP1	553.949	392.153	0.496418	6.27835e-08	4.62551e-07
ENSSSCG00000024149	ELOVL5	2513.84	2135.36	0.235994	6.30664e-08	4.64379e-07
ENSSSCG00000016069	CCDC150	230.171	133.187	0.784813	6.51955e-08	4.79527e-07
ENSSSCG00000016173	ATIC	2258.22	1911.26	0.242061	6.53342e-08	4.80282e-07
ENSSSCG00000010172	-	1431.9	1169.7	0.292145	6.55731e-08	4.81773e-07
ENSSSCG00000017608	-	491.551	339.785	0.531134	6.57685e-08	4.82942e-07
ENSSSCG00000035676	G3BP1	3729.22	3245.22	0.200707	6.62128e-08	4.85937e-07
ENSSSCG00000001818	FES	571.108	412.588	0.466992	6.67419e-08	4.8955e-07
ENSSSCG00000028228	XPO1	4205.65	3699.78	0.185858	6.71485e-08	4.92262e-07
ENSSSCG00000002620	EFHC1	1322.17	1067.07	0.307967	6.73784e-08	4.93676e-07
ENSSSCG00000001974	G2E3	580.017	418.277	0.47438	6.95546e-08	5.08504e-07
ENSSSCG00000040835	-	639.819	469.889	0.443473	7.01941e-08	5.12897e-07
ENSSSCG00000011956	TRMT10C	542.018	384.232	0.498212	7.04482e-08	5.14472e-07
ENSSSCG00000009380	NEK5	341.109	223.52	0.609957	7.1177e-08	5.18942e-07
ENSSSCG00000004946	ZWILCH	937.139	725.791	0.369125	7.84422e-08	5.70197e-07
ENSSSCG00000004293	SNX14	3727.14	3225.57	0.208671	7.85542e-08	5.70545e-07
ENSSSCG00000011510	TMF1	1232.65	985.291	0.324906	8.07489e-08	5.84364e-07
ENSSSCG00000002307	ERH	2597.67	2230.03	0.221272	8.37964e-08	6.0435e-07
ENSSSCG00000009524	TMTC4	962.138	757.041	0.346244	8.37977e-08	6.0435e-07
ENSSSCG00000001868	TSPAN3	3318.25	2880.11	0.203824	8.59761e-08	6.19725e-07
ENSSSCG00000008261	HK2	3297.37	2878.33	0.196938	8.7273e-08	6.28394e-07
ENSSSCG00000032332	SOCS4	766.641	575.252	0.413473	9.46303e-08	6.799e-07
ENSSSCG00000039331	-	1254.29	1001.87	0.326413	9.58486e-08	6.88283e-07
ENSSSCG00000035414	XXYLT1	439.301	302.399	0.541671	9.62591e-08	6.90859e-07
ENSSSCG00000038657	ATPAF1	1791.48	1494.84	0.261505	9.86148e-08	7.06245e-07
ENSSSCG00000037513	GINS4	691.262	513.494	0.427981	1.00975e-07	7.22273e-07
ENSSSCG00000039425	BPGM	1225.39	960.822	0.350382	1.01015e-07	7.22273e-07
ENSSSCG00000028981	ZNF367	233.273	137.018	0.768149	1.0123e-07	7.23035e-07
ENSSSCG00000034321	TP53INP1	1071.48	846.319	0.342578	1.021e-07	7.27296e-07
ENSSSCG00000012037	PAXBP1	915.54	706.617	0.373971	1.04944e-07	7.47162e-07
ENSSSCG00000032059	PSENEN	1177.19	932.421	0.335462	1.09193e-07	7.76168e-07
ENSSSCG00000004541	FECH	865.259	663.735	0.384777	1.10824e-07	7.8734e-07
ENSSSCG00000037963	FAM92A	815.429	616.468	0.402958	1.12525e-07	7.98575e-07
ENSSSCG00000002639	-	963.342	756.069	0.348154	1.13382e-07	8.04228e-07
ENSSSCG00000033177	CDC26	571.551	407.259	0.4875	1.15504e-07	8.18843e-07
ENSSSCG00000034292	ZMYM1	552.336	397.818	0.474501	1.18247e-07	8.37398e-07
ENSSSCG00000016948	TRIM23	561.652	404.71	0.475224	1.18826e-07	8.41057e-07
ENSSSCG00000000934	LRRIQ1	136.964	68.2385	1.00385	1.22134e-07	8.63549e-07
ENSSSCG00000000683	CDCA3	556.471	404.46	0.461699	1.27064e-07	8.95563e-07
ENSSSCG00000024563	CEP83	268.697	166.239	0.697472	1.28215e-07	9.03194e-07
ENSSSCG00000008729	LYAR	2035.72	1691.37	0.269225	1.30075e-07	9.15816e-07
ENSSSCG00000015604	NEK2	1121.29	890.029	0.331555	1.32556e-07	9.32298e-07
ENSSSCG00000036476	REEP3	1182.5	938.135	0.335933	1.33556e-07	9.38832e-07
ENSSSCG00000024648	PRPF4	1115.03	884.176	0.334444	1.343e-07	9.43567e-07
ENSSSCG00000010240	DNA2	609.748	451.825	0.433561	1.35633e-07	9.51932e-07
ENSSSCG00000004470	HMGN3	1470.19	1205.92	0.286808	1.40926e-07	9.85444e-07
ENSSSCG00000004531	C18orf54	885.119	675.825	0.390208	1.42963e-07	9.98121e-07
ENSSSCG00000021166	RPAP3	1213.28	960.546	0.337698	1.54489e-07	1.0769e-06
ENSSSCG00000010135	DGCR8	1640.89	1369.42	0.26051	1.56532e-07	1.09057e-06
ENSSSCG00000010519	ZDHHC16	1200.41	970.77	0.306416	1.63497e-07	1.13672e-06
ENSSSCG00000000708	TNFRSF1A	1804.18	1501.29	0.264875	1.64391e-07	1.14211e-06
ENSSSCG00000034616	LRRC58	799.429	610.399	0.390069	1.64443e-07	1.14211e-06
ENSSSCG00000010866	SCCPDH	989.745	764.725	0.369273	1.65613e-07	1.14964e-06
ENSSSCG00000008738	CC2D2A	311.71	202.487	0.622651	1.671e-07	1.15936e-06
ENSSSCG00000028225	DICER1	1392.15	1144.05	0.282871	1.70817e-07	1.18268e-06
ENSSSCG00000018086	ND4L	17656.4	14287.6	0.305484	1.76991e-07	1.22416e-06
ENSSSCG00000016234	CUL3	1983.84	1679.91	0.239808	1.78125e-07	1.23136e-06
ENSSSCG00000022705	SALL2	442.049	301.418	0.549571	1.78771e-07	1.23519e-06
novel.163	-	463.797	325.186	0.514301	1.86132e-07	1.28282e-06
ENSSSCG00000044397	-	3972.24	3505.08	0.17984	1.86146e-07	1.28282e-06
ENSSSCG00000023326	PNRC2	7000.04	6244.71	0.165835	1.86594e-07	1.28525e-06
ENSSSCG00000032668	PRR12	739.707	561.151	0.40076	1.87357e-07	1.28983e-06
ENSSSCG00000006337	HSD17B7	807.866	615.316	0.390287	1.9274e-07	1.3262e-06
ENSSSCG00000012030	CLDN8	74.8396	24.8766	1.57719	1.94854e-07	1.34006e-06
ENSSSCG00000036494	ERG28	1295.7	1050.12	0.30238	1.98059e-07	1.3607e-06
ENSSSCG00000022708	ZNF638	1620.95	1340.32	0.275655	1.99185e-07	1.36773e-06
ENSSSCG00000004414	CD164	15474.5	14231.7	0.121192	1.99481e-07	1.36906e-06
ENSSSCG00000004550	OAZ2	1461.92	1198.86	0.284733	1.99791e-07	1.37048e-06
ENSSSCG00000000570	C2CD5	1230.86	998.198	0.302967	2.02043e-07	1.38522e-06
ENSSSCG00000004020	SFT2D1	2524.34	2164.41	0.223006	2.04549e-07	1.40096e-06
ENSSSCG00000011850	-	4986.5	4443.57	0.165813	2.05829e-07	1.40827e-06
ENSSSCG00000003820	USP1	2352.96	2004.54	0.23175	2.09551e-07	1.433e-06
ENSSSCG00000032166	-	3344.57	2944.44	0.183817	2.13319e-07	1.45654e-06
ENSSSCG00000009405	SUCLA2	2048.71	1738.95	0.237606	2.19368e-07	1.49554e-06
ENSSSCG00000035446	CAVIN1	4729.39	4206.3	0.168805	2.21562e-07	1.50895e-06
ENSSSCG00000039221	MOB1A	3714.85	3224.73	0.205682	2.22095e-07	1.51181e-06
ENSSSCG00000033937	DYNC2H1	952.772	746.14	0.353114	2.24443e-07	1.52624e-06
ENSSSCG00000009887	NAA25	2141.91	1813.16	0.241297	2.35988e-07	1.60147e-06
ENSSSCG00000008788	RFC1	2049.67	1744.08	0.233491	2.39487e-07	1.62357e-06
ENSSSCG00000015243	PRDM10	320.243	210.693	0.605679	2.41955e-07	1.63947e-06
ENSSSCG00000021271	CFAP44	237.445	144.701	0.714899	2.46084e-07	1.66575e-06
ENSSSCG00000011027	KIF5B	4749.81	4195.03	0.179991	2.56582e-07	1.73329e-06
ENSSSCG00000026744	ZDHHC20	4590.12	4083.68	0.169158	2.64867e-07	1.78564e-06
ENSSSCG00000015302	CFAP69	6400.19	5640.03	0.183371	2.75784e-07	1.85549e-06
ENSSSCG00000004652	COPS2	2272.31	1934.93	0.233485	2.82905e-07	1.89957e-06
ENSSSCG00000006725	-	3492.36	3085.5	0.179066	2.9129e-07	1.95194e-06
ENSSSCG00000008487	ATL2	1705.49	1411.35	0.274598	2.9211e-07	1.95547e-06
ENSSSCG00000009345	PDS5B	1524.09	1268.9	0.26471	2.95186e-07	1.97408e-06
ENSSSCG00000034229	MIS18A	465.267	327.734	0.50745	2.98544e-07	1.99553e-06
ENSSSCG00000026158	RAD18	596.228	435.87	0.453201	3.0642e-07	2.0451e-06
ENSSSCG00000000473	-	1856.98	1519.8	0.291398	3.1136e-07	2.07599e-06
novel.286	-	484.952	346.538	0.482185	3.13506e-07	2.08926e-06
ENSSSCG00000004719	CDAN1	481.741	347.274	0.471803	3.13663e-07	2.08926e-06
ENSSSCG00000024687	FANCA	610.82	453.492	0.431518	3.165e-07	2.10605e-06
ENSSSCG00000004588	CCNB2	1183.99	964.121	0.295967	3.20516e-07	2.13171e-06
ENSSSCG00000034494	MARS2	835.743	645.779	0.374368	3.20757e-07	2.13225e-06
ENSSSCG00000028197	PFKL	4426.35	3899.71	0.182331	3.25393e-07	2.16199e-06
ENSSSCG00000015050	ZW10	1056.43	842.095	0.3259	3.26209e-07	2.16634e-06
ENSSSCG00000039854	-	462.911	324.304	0.513996	3.26951e-07	2.17018e-06
ENSSSCG00000000779	KIF21A	680.18	506.06	0.430391	3.33654e-07	2.21027e-06
ENSSSCG00000000536	ERGIC2	1058.32	847.205	0.321872	3.34303e-07	2.21347e-06
ENSSSCG00000010253	HK1	8393.87	7643.72	0.134475	3.40712e-07	2.25367e-06
ENSSSCG00000014009	CNOT6	673.253	502.942	0.423752	3.43668e-07	2.27209e-06
ENSSSCG00000012517	-	288.846	186.536	0.627935	3.4747e-07	2.29382e-06
ENSSSCG00000034798	JKAMP	629.464	472.475	0.414446	3.49092e-07	2.30225e-06
ENSSSCG00000027587	SPAG1	1431.75	1169.12	0.293476	3.62212e-07	2.38406e-06
ENSSSCG00000023829	CCP110	765.657	584.623	0.387536	3.63455e-07	2.39106e-06
ENSSSCG00000006325	MGST3	3686.68	3237.64	0.18705	3.65124e-07	2.39967e-06
ENSSSCG00000003653	NDUFS5	2252.96	1929.06	0.223361	3.69504e-07	2.42487e-06
ENSSSCG00000017626	-	5104.5	4564.44	0.162227	3.75591e-07	2.46239e-06
ENSSSCG00000012793	-	1597.66	1306.4	0.289018	3.79313e-07	2.48557e-06
ENSSSCG00000017346	EFTUD2	4407.58	3925.51	0.166692	3.91592e-07	2.56226e-06
ENSSSCG00000006578	S100A4	8973.96	8194.62	0.130661	3.92793e-07	2.56885e-06
ENSSSCG00000011068	-	2456.21	2079.77	0.2418	4.00442e-07	2.61631e-06
novel.317	-	787.276	599.604	0.393271	4.12603e-07	2.69313e-06
ENSSSCG00000030413	PIK3CA	813.081	621.791	0.384983	4.34566e-07	2.83371e-06
ENSSSCG00000035410	IWS1	1445.23	1181.24	0.290516	4.43921e-07	2.89047e-06
ENSSSCG00000009820	GPN3	1062.39	848.946	0.324168	4.47603e-07	2.9116e-06
ENSSSCG00000007056	PLCB1	404.417	281.799	0.520876	4.528e-07	2.94254e-06
ENSSSCG00000015380	CDCA7L	1815.92	1515.84	0.261042	4.85612e-07	3.14198e-06
ENSSSCG00000010245	STOX1	181.624	102.583	0.825439	4.86027e-07	3.14314e-06
ENSSSCG00000033144	YTHDF3	4262.56	3788.42	0.170401	4.94801e-07	3.19834e-06
ENSSSCG00000009479	RBM26	2168.66	1852.71	0.228245	4.96015e-07	3.20463e-06
ENSSSCG00000032031	QARS	1849.09	1556.4	0.247903	4.97464e-07	3.21088e-06
ENSSSCG00000018080	ATP8	498.872	242.097	1.04645	5.14175e-07	3.31289e-06
ENSSSCG00000037015	SESN3	214.171	127.178	0.756675	5.19097e-07	3.3392e-06
ENSSSCG00000027256	CNIH1	3307.71	2884.97	0.198662	5.31118e-07	3.41324e-06
ENSSSCG00000006526	TRIM46	295.526	193.421	0.614251	5.41571e-07	3.47706e-06
ENSSSCG00000035639	TERB1	1107.29	895.755	0.307166	5.50391e-07	3.53198e-06
ENSSSCG00000022101	BRCA1	502.037	360.995	0.474661	5.6077e-07	3.59686e-06
ENSSSCG00000001392	TCF19	316.733	211.808	0.582317	5.69249e-07	3.64829e-06
ENSSSCG00000000798	TWF1	4207.83	3670.16	0.198804	5.69335e-07	3.64829e-06
ENSSSCG00000034615	TNFAIP8L1	411.031	280.617	0.546926	5.7091e-07	3.65662e-06
ENSSSCG00000021464	SOAT1	1400.02	1113.12	0.329434	5.71512e-07	3.65872e-06
ENSSSCG00000003831	OMA1	569.494	417.514	0.449117	5.99571e-07	3.83283e-06
ENSSSCG00000044256	-	355.974	242.915	0.551427	6.05637e-07	3.86975e-06
ENSSSCG00000010517	PGAM1	6360.47	5735.22	0.148557	6.22347e-07	3.97271e-06
ENSSSCG00000029339	SPATA2L	173.532	98.8562	0.809283	6.35516e-07	4.05096e-06
ENSSSCG00000015246	ST14	2716.13	2374.08	0.194399	6.39593e-07	4.07392e-06
ENSSSCG00000014972	CCDC82	370.534	251.075	0.557688	6.3973e-07	4.07392e-06
ENSSSCG00000009373	SLC25A15	1019.68	821.389	0.312876	6.67832e-07	4.25086e-06
ENSSSCG00000012597	PLS3	1089.55	874.345	0.318828	6.86167e-07	4.36131e-06
ENSSSCG00000015428	PUS7	3246.18	2863.32	0.181288	6.99165e-07	4.43547e-06
ENSSSCG00000007355	TOP1	4105.29	3658.59	0.166922	7.19925e-07	4.56004e-06
ENSSSCG00000023912	ORAI2	2279.97	1941.99	0.231092	7.20169e-07	4.56004e-06
ENSSSCG00000023478	SLC46A1	745.415	576.963	0.368988	7.24582e-07	4.58363e-06
ENSSSCG00000002445	TRIP11	465.686	329.578	0.501027	7.25808e-07	4.58921e-06
ENSSSCG00000014187	NUDT12	257.059	162.827	0.662339	7.34667e-07	4.64303e-06
ENSSSCG00000025463	PROS1	3477.86	3082.7	0.173973	7.35305e-07	4.64485e-06
ENSSSCG00000024999	PPIP5K2	880.059	688.874	0.356324	7.43443e-07	4.69404e-06
ENSSSCG00000013860	CHERP	1305.93	1072.93	0.283285	7.50447e-07	4.73378e-06
ENSSSCG00000013335	LGR4	1079.43	870.22	0.311309	7.53379e-07	4.75003e-06
ENSSSCG00000035934	TXNDC16	161.48	87.93	0.882502	7.73024e-07	4.87158e-06
ENSSSCG00000028249	SKA3	1094.34	879.986	0.31543	7.74806e-07	4.87838e-06
ENSSSCG00000016877	NNT	3921.56	3469.25	0.176357	7.74834e-07	4.87838e-06
ENSSSCG00000005229	VLDLR	2872.63	2504.78	0.197516	7.78285e-07	4.89549e-06
ENSSSCG00000007026	VDAC3	3564.27	3169.22	0.169592	7.85185e-07	4.93656e-06
ENSSSCG00000001042	MAK	358.885	243.789	0.559363	8.07609e-07	5.07363e-06
ENSSSCG00000028821	SASS6	907.381	709.699	0.356828	8.07748e-07	5.07363e-06
ENSSSCG00000008414	ERLEC1	2026.34	1677.67	0.274725	8.16647e-07	5.12711e-06
ENSSSCG00000012149	RBBP7	5471.87	4930.94	0.150299	8.40886e-07	5.27185e-06
ENSSSCG00000013873	NR2F6	1059.31	855.472	0.307926	8.41291e-07	5.27191e-06
ENSSSCG00000039426	FSTL1	653.466	485.227	0.425732	8.61441e-07	5.39311e-06
ENSSSCG00000021898	ASH2L	959.344	755.463	0.34267	8.73808e-07	5.4654e-06
ENSSSCG00000013659	DNMT1	2599.39	2261.18	0.201457	8.76263e-07	5.47818e-06
ENSSSCG00000025965	SPDL1	526.904	381.267	0.470953	8.77252e-07	5.4818e-06
ENSSSCG00000004774	IVD	1160.27	943.564	0.297371	8.78476e-07	5.48688e-06
ENSSSCG00000021353	TMX4	1551.62	1301.07	0.255076	8.90128e-07	5.55705e-06
ENSSSCG00000014211	YTHDC2	740.6	572.583	0.373145	9.12367e-07	5.69298e-06
ENSSSCG00000012642	STAG2	2394	2029.06	0.240614	9.16065e-07	5.71095e-06
ENSSSCG00000033528	BPTF	984.107	782.228	0.333706	9.17433e-07	5.71681e-06
ENSSSCG00000004167	MYB	158.841	86.4567	0.87116	9.26733e-07	5.76936e-06
ENSSSCG00000011965	TMEM45A	854.74	677.266	0.336235	9.31008e-07	5.79328e-06
ENSSSCG00000015013	RDX	4635.87	4134.75	0.165338	9.54347e-07	5.93574e-06
ENSSSCG00000008877	ETFDH	2291.9	1980.87	0.210938	9.62999e-07	5.98396e-06
ENSSSCG00000016613	AASS	900.38	712.245	0.337234	9.80592e-07	6.08478e-06
ENSSSCG00000015780	STOX2	676.428	514.691	0.392167	9.99596e-07	6.19694e-06
ENSSSCG00000009193	SMARCAD1	1190.42	945.25	0.333894	1.00183e-06	6.2079e-06
ENSSSCG00000030386	NUP205	1871.56	1591.18	0.233317	1.00462e-06	6.22229e-06
ENSSSCG00000016911	MTREX	1856.26	1573.52	0.239374	1.02072e-06	6.31613e-06
ENSSSCG00000034716	CCDC137	713.946	551.612	0.373999	1.03274e-06	6.38756e-06
ENSSSCG00000005344	MELK	1113.04	905.452	0.299064	1.05453e-06	6.51934e-06
ENSSSCG00000010541	COX15	1503.78	1260.38	0.255457	1.05787e-06	6.53691e-06
ENSSSCG00000045529	DNAH6	377.511	262.408	0.52619	1.07704e-06	6.64923e-06
ENSSSCG00000023026	CLCN5	1148.97	938.846	0.291943	1.0808e-06	6.66629e-06
ENSSSCG00000035859	WNT5A	665.184	508.185	0.390032	1.10009e-06	6.77582e-06
ENSSSCG00000032165	ATP5MD	2365.79	2035.85	0.217043	1.13835e-06	7.00504e-06
ENSSSCG00000026962	A4GALT	743.95	577.119	0.366502	1.14299e-06	7.03035e-06
ENSSSCG00000008475	MAP4K3	2118.99	1819.22	0.221208	1.16826e-06	7.17912e-06
ENSSSCG00000029790	PCYOX1	2205.2	1903.2	0.213003	1.18388e-06	7.2718e-06
ENSSSCG00000037597	CDK2	1020.21	816.805	0.319244	1.20104e-06	7.37377e-06
ENSSSCG00000014031	-	4708.88	4234.16	0.152645	1.22208e-06	7.49261e-06
ENSSSCG00000027114	SCP2	1425.02	1182.59	0.270955	1.22478e-06	7.50227e-06
ENSSSCG00000021620	STIP1	2718.97	2364.95	0.202192	1.24264e-06	7.60816e-06
ENSSSCG00000033115	IFNAR1	1244.71	1023.44	0.281994	1.27084e-06	7.77014e-06
ENSSSCG00000017335	HEXIM2	476.734	345.729	0.460559	1.29399e-06	7.90083e-06
ENSSSCG00000013523	SAFB2	1136.93	931.673	0.287268	1.29721e-06	7.91682e-06
ENSSSCG00000003360	WRAP73	518.303	383.541	0.433446	1.30059e-06	7.93296e-06
ENSSSCG00000004344	MMS22L	431.703	307.811	0.488477	1.36111e-06	8.28784e-06
ENSSSCG00000011705	COMMD2	995.122	796.728	0.321725	1.37064e-06	8.3383e-06
ENSSSCG00000028997	-	911.168	712.685	0.357669	1.38369e-06	8.4138e-06
ENSSSCG00000009929	TRPV4	1544.63	1294.11	0.254974	1.41966e-06	8.62859e-06
ENSSSCG00000033731	SLC35B1	1550.68	1281.88	0.273878	1.42285e-06	8.64408e-06
ENSSSCG00000009425	-	2285.37	1952.21	0.228247	1.45409e-06	8.82981e-06
ENSSSCG00000008383	-	931.129	746.656	0.319358	1.45808e-06	8.85005e-06
ENSSSCG00000040735	DDAH1	1680.89	1422.65	0.241976	1.48261e-06	8.98661e-06
ENSSSCG00000006740	ATP1A1	51552.7	48647.7	0.0836409	1.51782e-06	9.18339e-06
ENSSSCG00000003152	RUVBL2	1320.58	1094.91	0.269966	1.53136e-06	9.26109e-06
ENSSSCG00000004958	PIAS1	616.313	468.579	0.394228	1.54115e-06	9.3154e-06
ENSSSCG00000001966	ARHGAP5	962.315	774.577	0.31437	1.56355e-06	9.43012e-06
ENSSSCG00000025092	CDK4	3081.18	2652.77	0.215904	1.56785e-06	9.45172e-06
ENSSSCG00000007166	PTPRA	1805.42	1537.08	0.231622	1.56979e-06	9.45918e-06
ENSSSCG00000008309	SPR	2229.21	1928.42	0.209643	1.57927e-06	9.51201e-06
ENSSSCG00000010686	BAG3	1081	872.677	0.309085	1.60676e-06	9.67321e-06
ENSSSCG00000026177	SLC25A40	787.337	615.236	0.357723	1.65873e-06	9.97258e-06
ENSSSCG00000029989	MED28	3489.79	3097.58	0.171881	1.72081e-06	1.03365e-05
ENSSSCG00000015563	RGL1	238.684	150.686	0.667659	1.7513e-06	1.05149e-05
ENSSSCG00000026829	MYNN	731.527	570.879	0.35764	1.77984e-06	1.06766e-05
ENSSSCG00000004498	HAUS1	822.101	645.585	0.351249	1.78539e-06	1.07051e-05
ENSSSCG00000000862	GNPTAB	945.938	747.282	0.338409	1.79446e-06	1.07547e-05
ENSSSCG00000038437	EHMT1	1462.5	1217.49	0.264902	1.8853e-06	1.12738e-05
ENSSSCG00000033669	RDH10	1244.78	1021.42	0.287312	1.88978e-06	1.12955e-05
ENSSSCG00000033337	ARHGDIB	490.75	361.012	0.441543	1.90076e-06	1.1356e-05
ENSSSCG00000039662	MRPL51	1038.14	842.802	0.300305	1.90626e-06	1.13838e-05
ENSSSCG00000009145	OSTC	3418.58	3038.16	0.170352	1.94053e-06	1.15833e-05
ENSSSCG00000017336	HEXIM1	1059.66	849.081	0.317771	1.95383e-06	1.16574e-05
ENSSSCG00000013900	-	1131.68	931.025	0.282058	1.96421e-06	1.17141e-05
ENSSSCG00000012271	RBM10	1864.42	1588.12	0.230452	1.99293e-06	1.18801e-05
ENSSSCG00000009300	WASF3	1075.88	876.025	0.29687	1.99905e-06	1.19112e-05
ENSSSCG00000016497	DENND2A	305.466	205.592	0.573377	2.0076e-06	1.19568e-05
ENSSSCG00000038477	-	205.262	125.441	0.7138	2.02578e-06	1.20597e-05
ENSSSCG00000014901	PCF11	1332.91	1100.38	0.278872	2.03228e-06	1.2093e-05
ENSSSCG00000006730	MAN1A2	1888.74	1618.6	0.223333	2.03817e-06	1.21226e-05
ENSSSCG00000010031	-	376.882	262.861	0.518296	2.0645e-06	1.22683e-05
ENSSSCG00000028886	IPO7	12482.6	11532.8	0.114703	2.06945e-06	1.22923e-05
ENSSSCG00000009563	TMCO3	1508.87	1269.11	0.249117	2.09328e-06	1.24283e-05
ENSSSCG00000029094	PIK3R4	883.721	704.789	0.327503	2.10032e-06	1.24645e-05
ENSSSCG00000013352	E2F8	343.164	229.983	0.576687	2.11904e-06	1.257e-05
ENSSSCG00000012822	MPP1	1246.35	1033.21	0.27013	2.12403e-06	1.2594e-05
ENSSSCG00000026064	-	924.573	741.552	0.318646	2.16599e-06	1.28314e-05
ENSSSCG00000018064	-	143.769	78.2746	0.884014	2.17752e-06	1.28882e-05
ENSSSCG00000008952	RASSF6	994.121	799.45	0.316066	2.23277e-06	1.31922e-05
ENSSSCG00000010923	UBE2T	1169.32	965.047	0.276423	2.23283e-06	1.31922e-05
ENSSSCG00000011408	ZMYND10	394.48	277.074	0.506411	2.29463e-06	1.35333e-05
ENSSSCG00000025839	SUGP2	827.499	655.646	0.336257	2.32014e-06	1.36778e-05
ENSSSCG00000017203	GALK1	1105.61	906.722	0.285233	2.32208e-06	1.36831e-05
ENSSSCG00000012591	AMOT	406.771	290.611	0.48717	2.41972e-06	1.42208e-05
ENSSSCG00000039573	SLPI	985.525	792.039	0.314152	2.43256e-06	1.42899e-05
ENSSSCG00000005984	ZHX1	848.982	672.247	0.33919	2.46727e-06	1.44752e-05
ENSSSCG00000010984	KIF24	228.197	141.41	0.689891	2.46735e-06	1.44752e-05
ENSSSCG00000007736	TMEM248	1772.09	1516.85	0.224117	2.50454e-06	1.46805e-05
ENSSSCG00000000519	GLIPR1	787.878	617.311	0.353383	2.52021e-06	1.47658e-05
ENSSSCG00000022545	CALM3	3363.02	2988.53	0.169585	2.52891e-06	1.47908e-05
ENSSSCG00000003768	NEXN	413.644	293.584	0.498953	2.53137e-06	1.47987e-05
ENSSSCG00000037228	RRAGB	715.565	553.781	0.368059	2.59355e-06	1.51489e-05
ENSSSCG00000033368	ATP5MC2	1417.47	1146.47	0.308505	2.5994e-06	1.51764e-05
ENSSSCG00000014372	IK	1429.86	1195.71	0.257872	2.62705e-06	1.53312e-05
ENSSSCG00000031877	ABHD8	220.956	138.815	0.668356	2.6285e-06	1.53329e-05
ENSSSCG00000034927	-	4864.58	4410.7	0.141074	2.69073e-06	1.56822e-05
ENSSSCG00000000553	TM7SF3	763.949	602.319	0.34313	2.71935e-06	1.58421e-05
ENSSSCG00000028924	AURKB	679.102	522.844	0.375086	2.73267e-06	1.59127e-05
ENSSSCG00000012007	HSPA13	1304.18	1079.76	0.273516	2.76991e-06	1.61225e-05
ENSSSCG00000009876	DDX54	3056.82	2709.05	0.174166	2.89536e-06	1.68014e-05
ENSSSCG00000036920	SELENOT	5047.44	4550.37	0.150413	2.90098e-06	1.68267e-05
ENSSSCG00000031117	-	591.696	453.1	0.385521	2.93542e-06	1.70191e-05
ENSSSCG00000004077	FBXO5	349.163	244.185	0.518665	2.95013e-06	1.70969e-05
ENSSSCG00000009851	-	8294.15	7631.06	0.119906	3.04677e-06	1.76263e-05
ENSSSCG00000003288	HSPBP1	1469.32	1225.42	0.261493	3.05422e-06	1.76618e-05
novel.274	-	64.0177	24.3468	1.39704	3.13094e-06	1.80741e-05
ENSSSCG00000010400	MSMB	383.777	268.971	0.516672	3.20143e-06	1.8457e-05
ENSSSCG00000024916	DHX36	1697.54	1448.64	0.229225	3.23824e-06	1.86612e-05
ENSSSCG00000005173	HAUS6	1186.57	970.103	0.288779	3.24709e-06	1.87041e-05
ENSSSCG00000013005	VPS51	1007.37	823.446	0.290793	3.28914e-06	1.893e-05
ENSSSCG00000017273	PSMD12	3097.59	2707.04	0.195687	3.30784e-06	1.90294e-05
ENSSSCG00000009178	H2AFZ	6697.36	6138.09	0.125877	3.42642e-06	1.96945e-05
ENSSSCG00000033123	TMEM97	1054.28	863.238	0.290064	3.45683e-06	1.98436e-05
ENSSSCG00000021973	GPX8	459.94	338.935	0.441338	3.47805e-06	1.99569e-05
ENSSSCG00000038630	-	545.646	410.223	0.4126	3.52323e-06	2.01988e-05
ENSSSCG00000016020	DUSP19	133.229	68.6486	0.96301	3.59651e-06	2.05746e-05
ENSSSCG00000014063	SFXN1	1625.85	1382.37	0.234052	3.62625e-06	2.07181e-05
ENSSSCG00000027323	NCBP2	1911.5	1630.55	0.231233	3.70191e-06	2.11323e-05
ENSSSCG00000025108	G6PD	2055.2	1768.48	0.215632	3.71783e-06	2.12141e-05
ENSSSCG00000009349	RFC3	964.618	773.575	0.318924	3.89892e-06	2.22188e-05
ENSSSCG00000035883	GPR160	581.748	440.808	0.403049	3.96038e-06	2.25114e-05
ENSSSCG00000044541	-	301.798	202.797	0.573498	4.05434e-06	2.29866e-05
ENSSSCG00000006192	LACTB2	1146.17	920.427	0.319341	4.08564e-06	2.31444e-05
ENSSSCG00000025653	THOC1	1191.63	989.288	0.267784	4.09269e-06	2.31731e-05
ENSSSCG00000035992	-	2433.33	2112.1	0.205904	4.09418e-06	2.31731e-05
ENSSSCG00000013332	KIF18A	373.949	265.152	0.498755	4.11803e-06	2.32982e-05
ENSSSCG00000006342	UHMK1	3008.85	2623.53	0.199406	4.16443e-06	2.35308e-05
ENSSSCG00000049515	-	1355.64	1133.98	0.257753	4.1809e-06	2.35939e-05
ENSSSCG00000022790	SNX2	1204.75	993.499	0.280315	4.19884e-06	2.36851e-05
ENSSSCG00000006324	-	6884.39	6331.13	0.120698	4.21759e-06	2.37707e-05
ENSSSCG00000025942	MCCC1	1904.54	1629.31	0.226408	4.32737e-06	2.43792e-05
ENSSSCG00000013435	MBD3	2736.41	2378.38	0.200855	4.37786e-06	2.46532e-05
ENSSSCG00000011081	-	1605.03	1345.36	0.256783	4.3799e-06	2.46543e-05
ENSSSCG00000012983	PCNX3	1787.55	1528.03	0.225293	4.4009e-06	2.4762e-05
ENSSSCG00000000455	LRIG3	699.554	534.071	0.391743	4.50221e-06	2.53214e-05
ENSSSCG00000035133	MTMR9	965.535	787.202	0.295219	4.50476e-06	2.5325e-05
ENSSSCG00000012166	SMS	16200.6	15163.9	0.0954696	4.74347e-06	2.66333e-05
ENSSSCG00000004679	SORD	859.997	693.135	0.31203	4.8024e-06	2.69415e-05
ENSSSCG00000004262	KPNA5	223.572	143.882	0.637246	4.86359e-06	2.72619e-05
ENSSSCG00000027538	TMEM258	1494.8	1259.52	0.248516	4.88652e-06	2.73789e-05
novel.241	-	141.396	79.9411	0.825791	4.92479e-06	2.75586e-05
ENSSSCG00000015360	ANKMY2	2066.61	1782.32	0.213629	4.99812e-06	2.79455e-05
ENSSSCG00000050320	-	1213.43	1002.41	0.275228	5.03987e-06	2.81671e-05
ENSSSCG00000004145	ABRACL	1336.63	1124.99	0.248452	5.07796e-06	2.83681e-05
ENSSSCG00000023908	ETAA1	438.86	322.644	0.444284	5.08221e-06	2.83799e-05
ENSSSCG00000031860	MRPS12	838.607	670.381	0.321816	5.08833e-06	2.84022e-05
ENSSSCG00000040746	LRP2	333.984	228.175	0.550831	5.11075e-06	2.85154e-05
ENSSSCG00000017670	RPS6KB1	1759.35	1508.98	0.221845	5.28418e-06	2.94215e-05
ENSSSCG00000010084	-	714.473	556.422	0.363752	5.35115e-06	2.97695e-05
ENSSSCG00000007991	WDR90	243.158	158.473	0.614204	5.35419e-06	2.9774e-05
ENSSSCG00000005286	CEP78	585.509	450.043	0.380457	5.44679e-06	3.02259e-05
ENSSSCG00000005668	SH3GLB2	1621.99	1368.17	0.245472	5.51845e-06	3.05981e-05
ENSSSCG00000007672	POP7	759.005	596.438	0.347259	5.58745e-06	3.0955e-05
ENSSSCG00000006995	ASAH1	8476.42	7782.57	0.123748	5.61812e-06	3.11119e-05
ENSSSCG00000001720	SLC25A27	518.422	391.635	0.403379	5.74473e-06	3.17472e-05
ENSSSCG00000009912	POP5	545.976	416.027	0.393862	5.83191e-06	3.22023e-05
ENSSSCG00000004172	SLC2A12	553.251	417.01	0.404855	5.84031e-06	3.22353e-05
ENSSSCG00000014908	CCDC89	49.2109	15.6844	1.66535	6.02914e-06	3.32088e-05
ENSSSCG00000047932	HSPA6	196.822	122.771	0.678484	6.14824e-06	3.38203e-05
ENSSSCG00000003918	TOE1	370.953	265.541	0.48067	6.17671e-06	3.39515e-05
ENSSSCG00000004875	CYB5A	1930.54	1661.58	0.215606	6.2706e-06	3.44392e-05
ENSSSCG00000032517	DMXL2	722.32	562.715	0.359128	6.36541e-06	3.49455e-05
ENSSSCG00000003905	RAD54L	520.968	391.335	0.412212	6.37752e-06	3.49976e-05
ENSSSCG00000002127	CHD8	1722.97	1476.56	0.223623	6.5037e-06	3.56754e-05
ENSSSCG00000035684	TMED10	6371.06	5827.17	0.129256	6.58793e-06	3.61077e-05
ENSSSCG00000017513	NPEPPS	2872.28	2529.93	0.184631	6.63692e-06	3.63613e-05
ENSSSCG00000010009	GAL3ST1	177.5	101.683	0.793988	6.73741e-06	3.68967e-05
ENSSSCG00000022659	CLTC	9003.48	8262.48	0.124021	7.05818e-06	3.85425e-05
ENSSSCG00000002451	RIN3	226.495	145.189	0.639395	7.08431e-06	3.86581e-05
ENSSSCG00000032106	SURF6	1134.55	932.066	0.281536	7.09833e-06	3.87142e-05
ENSSSCG00000027230	SLC35G1	501.27	377.082	0.412279	7.13016e-06	3.88719e-05
ENSSSCG00000009818	IFT81	513.718	390.097	0.398255	7.30375e-06	3.97857e-05
ENSSSCG00000010204	BICC1	2543.04	2234.26	0.187723	7.36114e-06	4.00493e-05
ENSSSCG00000023983	AGPS	2248.71	1929.92	0.221872	7.37956e-06	4.01331e-05
ENSSSCG00000000886	SLC25A3	8460.66	7774.79	0.121497	7.41082e-06	4.02867e-05
ENSSSCG00000030610	FNBP4	1569.06	1323.97	0.24684	7.49493e-06	4.07108e-05
ENSSSCG00000012940	B4GAT1	674.474	512.639	0.397719	7.56819e-06	4.10919e-05
ENSSSCG00000025881	PDHB	2384.8	2097.37	0.18512	7.64917e-06	4.14979e-05
ENSSSCG00000032494	TIMM21	534.178	401.889	0.412661	7.65688e-06	4.15228e-05
ENSSSCG00000017024	CCNG1	3723.49	3348.39	0.153415	7.77945e-06	4.21532e-05
ENSSSCG00000024145	PRR11	682.924	533.76	0.35766	7.78573e-06	4.21701e-05
ENSSSCG00000023269	EXOC1	1620.46	1364.51	0.250549	7.79447e-06	4.22003e-05
ENSSSCG00000029606	AOX1	487.103	363.246	0.422876	7.82639e-06	4.23559e-05
ENSSSCG00000021384	BRIP1	243.803	156.114	0.638756	7.85907e-06	4.25155e-05
ENSSSCG00000005082	PCNX4	620.902	464.931	0.420063	7.92391e-06	4.28489e-05
ENSSSCG00000009536	ARGLU1	2963.67	2616.31	0.181305	7.98356e-06	4.3154e-05
ENSSSCG00000008513	BIRC6	3664.93	3296.07	0.152923	8.09582e-06	4.3743e-05
ENSSSCG00000036256	MAD2L1	2189.4	1904.81	0.201976	8.36269e-06	4.51484e-05
ENSSSCG00000006877	SNX7	644.373	501.251	0.361006	8.39565e-06	4.52896e-05
ENSSSCG00000003968	RIMKLA	255.915	162.608	0.659803	8.56178e-06	4.61485e-05
ENSSSCG00000028663	RBM25	1613.38	1349.9	0.259343	8.66434e-06	4.66447e-05
ENSSSCG00000010635	ZDHHC6	3329.16	2977.23	0.161407	8.72391e-06	4.69275e-05
ENSSSCG00000010690	SEC23IP	1603.43	1367.54	0.231301	8.80219e-06	4.73263e-05
ENSSSCG00000026746	-	237.862	149.326	0.672272	8.80699e-06	4.73263e-05
ENSSSCG00000024019	-	438.577	324.811	0.432488	8.84359e-06	4.74875e-05
ENSSSCG00000031572	MFF	2430.1	2134.95	0.187602	8.95603e-06	4.80598e-05
ENSSSCG00000009670	-	246.708	164.876	0.583198	8.98318e-06	4.81861e-05
ENSSSCG00000028725	TMEM102	266.791	173.332	0.620312	9.2676e-06	4.96319e-05
ENSSSCG00000000738	RHNO1	710.065	556.61	0.352125	9.31573e-06	4.98496e-05
ENSSSCG00000011448	GLT8D1	937.545	759.084	0.306059	9.61763e-06	5.13004e-05
ENSSSCG00000015844	GSR	1968.23	1703.01	0.209839	9.67244e-06	5.15722e-05
ENSSSCG00000003543	NIPAL3	861.145	699.134	0.300246	9.81781e-06	5.23054e-05
ENSSSCG00000016170	BARD1	243.5	160.413	0.602522	1.00013e-05	5.31986e-05
novel.6	-	628.688	486.834	0.367475	1.0237e-05	5.43649e-05
ENSSSCG00000003701	SNRPD1	2033.36	1770.7	0.200363	1.03679e-05	5.50384e-05
ENSSSCG00000009676	ZNF395	617.53	473.372	0.385905	1.04587e-05	5.54539e-05
ENSSSCG00000001955	SRP54	2176.13	1875.26	0.215291	1.09015e-05	5.7687e-05
ENSSSCG00000027257	PSMB1	2533.98	2240.06	0.177265	1.10794e-05	5.85819e-05
ENSSSCG00000034360	CELSR2	567.415	437.568	0.374295	1.1099e-05	5.86625e-05
ENSSSCG00000002805	CFAP20	537.844	411.133	0.38908	1.11097e-05	5.86955e-05
ENSSSCG00000034124	CIAO2A	803.138	642.854	0.323185	1.11409e-05	5.88139e-05
ENSSSCG00000042663	-	281.389	186.375	0.588704	1.12183e-05	5.91313e-05
ENSSSCG00000001816	BLM	437.967	327.091	0.422486	1.141e-05	6.00446e-05
ENSSSCG00000038383	DYNC2LI1	1172.55	975.909	0.26641	1.16727e-05	6.12817e-05
ENSSSCG00000004996	KLHL28	457.24	336.963	0.439207	1.17667e-05	6.17507e-05
ENSSSCG00000030373	METTL9	728.003	573.084	0.342609	1.18192e-05	6.19535e-05
ENSSSCG00000012122	TCEANC	349.252	249.914	0.485196	1.18449e-05	6.20389e-05
ENSSSCG00000014247	ALDH7A1	1836.76	1586.04	0.213356	1.20261e-05	6.29635e-05
ENSSSCG00000005460	DNAJC25	1022.52	839.207	0.286617	1.20471e-05	6.30489e-05
ENSSSCG00000017544	ATP5MC1	3047.83	2703.3	0.17198	1.20526e-05	6.30529e-05
ENSSSCG00000010525	-	1209.26	1002.19	0.269647	1.24335e-05	6.48924e-05
ENSSSCG00000013072	FADS2	2551.61	2249.96	0.181853	1.25046e-05	6.52127e-05
ENSSSCG00000008125	NCAPH	982.917	802.979	0.291833	1.26281e-05	6.58054e-05
ENSSSCG00000037637	GGH	2891.12	2575.06	0.167007	1.28471e-05	6.68681e-05
ENSSSCG00000000793	PPHLN1	1358.07	1137.54	0.258057	1.30529e-05	6.78801e-05
ENSSSCG00000041050	-	394.53	285.034	0.472583	1.32121e-05	6.86605e-05
ENSSSCG00000033653	-	2093.55	1780	0.232349	1.40592e-05	7.28641e-05
ENSSSCG00000006256	SOX17	1439.81	1223.8	0.234301	1.4067e-05	7.2876e-05
ENSSSCG00000033733	-	6458.97	5937.28	0.121639	1.43908e-05	7.44668e-05
ENSSSCG00000038848	IL22RA1	198.337	124.778	0.664621	1.44052e-05	7.45127e-05
ENSSSCG00000010315	ADK	1570.12	1346.28	0.223124	1.49581e-05	7.72527e-05
ENSSSCG00000007795	DCTPP1	3372.68	3027.9	0.154927	1.4971e-05	7.72892e-05
ENSSSCG00000013110	TMEM109	605.7	473.785	0.353623	1.52289e-05	7.85904e-05
ENSSSCG00000010855	-	1132.6	934.97	0.276528	1.53472e-05	7.91701e-05
ENSSSCG00000004169	HBS1L	1536.38	1298.96	0.243587	1.5393e-05	7.9376e-05
ENSSSCG00000012377	KIF4A	1409.06	1194.93	0.237972	1.5526e-05	8.00308e-05
ENSSSCG00000017103	-	920.61	751.087	0.294256	1.56622e-05	8.06082e-05
ENSSSCG00000030696	SLC19A1	502.387	383.264	0.391205	1.60618e-05	8.25372e-05
ENSSSCG00000007896	TXNDC11	727.943	572.188	0.347671	1.63303e-05	8.37876e-05
ENSSSCG00000004478	MYO6	3942.33	3549.57	0.152474	1.65599e-05	8.48354e-05
ENSSSCG00000008227	ST3GAL5	296.517	203.205	0.544507	1.67344e-05	8.56963e-05
ENSSSCG00000033814	SMIM15	2134.67	1868.66	0.193115	1.69209e-05	8.66179e-05
ENSSSCG00000013522	SAFB	3073.09	2724.72	0.174032	1.7202e-05	8.79555e-05
ENSSSCG00000027557	-	853.907	689.035	0.312101	1.72155e-05	8.79911e-05
ENSSSCG00000004844	MTMR10	643.1	505.944	0.347454	1.73477e-05	8.86325e-05
ENSSSCG00000034786	HACD2	916.099	747.078	0.296426	1.74493e-05	8.91176e-05
ENSSSCG00000020799	CPSF3	2868.36	2523.78	0.183517	1.75689e-05	8.96256e-05
ENSSSCG00000011704	WWTR1	442.821	333.259	0.412043	1.78485e-05	9.09473e-05
ENSSSCG00000045823	-	830.591	670.639	0.310737	1.79744e-05	9.15193e-05
ENSSSCG00000010138	ZDHHC8	739.587	585.983	0.335129	1.85205e-05	9.41916e-05
ENSSSCG00000014244	PHAX	904.147	735.942	0.299442	1.87698e-05	9.53871e-05
ENSSSCG00000023158	RPS27L	2010.34	1733.91	0.21445	1.9211e-05	9.74435e-05
ENSSSCG00000037463	MRPS36	772.143	613.8	0.330678	1.93698e-05	9.81743e-05
ENSSSCG00000001346	ABCF1	1582.61	1355.05	0.224654	1.9401e-05	9.82949e-05
ENSSSCG00000014163	SLF1	170.87	105.275	0.697164	1.9616e-05	9.93465e-05
ENSSSCG00000013602	HNRNPM	7944.91	7296.16	0.122179	2.00126e-05	0.000101201
ENSSSCG00000032827	DNAH5	622.861	487.276	0.354898	2.02708e-05	0.000102468
ENSSSCG00000032323	C5orf15	1274.12	1065.69	0.259852	2.04467e-05	0.000103279
ENSSSCG00000039861	HDHD3	346.9	243.394	0.506594	2.08206e-05	0.000105053
ENSSSCG00000045831	-	619.625	485.212	0.355638	2.08216e-05	0.000105053
ENSSSCG00000038977	RSBN1L	821.052	663.629	0.306788	2.1235e-05	0.000107018
ENSSSCG00000012088	-	1188.36	997.146	0.253804	2.12718e-05	0.000107122
ENSSSCG00000008792	N4BP2	800.069	642.571	0.318363	2.13366e-05	0.000107367
ENSSSCG00000008691	TNIP2	1145.42	957.171	0.257794	2.13556e-05	0.000107422
ENSSSCG00000000927	TMTC3	452.972	343.109	0.401673	2.16637e-05	0.000108726
ENSSSCG00000002447	CPSF2	1260.83	1064.03	0.245633	2.16865e-05	0.0001088
ENSSSCG00000035666	C20orf27	3581.03	3222.49	0.151755	2.17352e-05	0.000109003
ENSSSCG00000012540	SLC25A53	191.889	121.307	0.658268	2.17711e-05	0.000109142
ENSSSCG00000009772	-	6769.73	6193.84	0.128981	2.17917e-05	0.000109204
ENSSSCG00000000859	PARPBP	123.138	70.0684	0.813521	2.19489e-05	0.000109909
ENSSSCG00000005466	PTBP3	5083.19	4576.78	0.152686	2.20563e-05	0.000110406
ENSSSCG00000043470	-	201.533	126.898	0.664025	2.26763e-05	0.000113382
ENSSSCG00000027984	ZWINT	515.052	398.206	0.371887	2.28078e-05	0.000113996
ENSSSCG00000031518	STARD4	180.622	113.899	0.667878	2.30565e-05	0.000115153
ENSSSCG00000014022	HNRNPH1	7697.66	7053.45	0.126827	2.30959e-05	0.000115305
ENSSSCG00000008008	STUB1	2345.7	2061.49	0.186151	2.31043e-05	0.000115305
ENSSSCG00000014081	CERT1	262.956	178.976	0.558299	2.32808e-05	0.0001161
novel.271	-	410.273	303.991	0.433684	2.41972e-05	0.000120489
ENSSSCG00000006238	CYP7A1	77.8937	35.9451	1.12511	2.48194e-05	0.000123495
ENSSSCG00000014946	CEP295	1578.08	1351.31	0.224142	2.51401e-05	0.000124997
novel.38	-	1545.81	1327.98	0.21874	2.52551e-05	0.000125523
ENSSSCG00000035259	PHF3	1909.27	1670.16	0.193353	2.57016e-05	0.000127504
ENSSSCG00000006632	SCNM1	537.036	417.242	0.363871	2.57882e-05	0.000127886
ENSSSCG00000032947	SRRM1	1077.37	900.767	0.25888	2.5937e-05	0.000128576
ENSSSCG00000006702	FMO5	515.219	395.27	0.383173	2.59959e-05	0.00012882
ENSSSCG00000005073	ARID4A	526.376	393.251	0.423909	2.60973e-05	0.000129272
ENSSSCG00000035648	MANEA	540.097	411.56	0.396153	2.61065e-05	0.000129272
ENSSSCG00000022149	RMI2	588.861	456.09	0.370046	2.62882e-05	0.000130124
ENSSSCG00000015362	TSPAN13	4838.53	4395.69	0.13917	2.66241e-05	0.000131738
ENSSSCG00000023604	LAP3	7012.29	6488.69	0.111438	2.66547e-05	0.00013184
ENSSSCG00000031091	-	590.778	457.048	0.3693	2.73103e-05	0.000134733
ENSSSCG00000008803	ATP8A1	262.131	178.154	0.555629	2.79471e-05	0.000137671
ENSSSCG00000001701	HSP90AB1	11986.7	11240.7	0.0924081	2.80205e-05	0.000137981
ENSSSCG00000021466	BMT2	383.938	283.097	0.439394	2.80464e-05	0.000138058
ENSSSCG00000032315	XRCC2	281.68	194.458	0.538866	2.81081e-05	0.00013831
ENSSSCG00000007089	MGME1	1193.57	1004.53	0.247181	2.83132e-05	0.000139217
ENSSSCG00000006137	WWP1	548.227	424.49	0.370856	2.84125e-05	0.000139654
ENSSSCG00000022901	KLHDC3	965.689	797.744	0.274013	2.87326e-05	0.000141071
ENSSSCG00000011906	IGSF11	427.353	320.533	0.416187	2.89209e-05	0.000141943
ENSSSCG00000044599	-	1531.16	1306.55	0.228925	2.89868e-05	0.000142214
ENSSSCG00000001074	KDM1B	1329.48	1132.78	0.230749	2.90347e-05	0.000142345
ENSSSCG00000015789	SNX25	463.745	352.471	0.393991	2.93421e-05	0.000143694
ENSSSCG00000003851	CPT2	629.577	490.809	0.358872	2.94329e-05	0.000144032
ENSSSCG00000010585	ACTR1A	3136.99	2788.99	0.168613	3.03913e-05	0.000148504
ENSSSCG00000011600	SLC6A6	666.33	517.789	0.361755	3.06584e-05	0.000149755
ENSSSCG00000029484	EMB	1054.05	872.109	0.273954	3.15455e-05	0.000153919
ENSSSCG00000022190	UBE2V2	1663.76	1428.39	0.220738	3.15793e-05	0.000153971
novel.307	-	409.703	300.833	0.441324	3.17492e-05	0.000154743
ENSSSCG00000031435	MRPS14	825.072	664.958	0.310211	3.18404e-05	0.00015513
ENSSSCG00000018088	-	817.166	634.171	0.36722	3.19031e-05	0.000155379
ENSSSCG00000032453	SUV39H1	435.74	321.226	0.441183	3.22704e-05	0.000157053
ENSSSCG00000016113	BMPR2	1031.04	860.425	0.260857	3.2285e-05	0.000157067
ENSSSCG00000028035	-	3080.54	2760.24	0.159488	3.24838e-05	0.000157919
ENSSSCG00000016971	MCCC2	501.746	386.076	0.376049	3.25452e-05	0.00015816
ENSSSCG00000013302	CAT	1119.63	931.958	0.266816	3.26094e-05	0.000158414
ENSSSCG00000000554	FGFR1OP2	602.583	475.682	0.340972	3.29462e-05	0.000159933
ENSSSCG00000009502	UGGT2	931.977	768.05	0.280583	3.32962e-05	0.000161515
ENSSSCG00000029145	POMGNT1	2488.97	2208.12	0.171827	3.35535e-05	0.000162645
ENSSSCG00000006209	VCPIP1	1484.5	1243.06	0.258283	3.45125e-05	0.00016718
ENSSSCG00000028855	GMPS	3372.27	3049.93	0.145191	3.45142e-05	0.00016718
ENSSSCG00000010302	USP54	716.282	578.699	0.307896	3.47432e-05	0.000168106
novel.115	-	1136.39	959.014	0.246162	3.50475e-05	0.000169333
ENSSSCG00000014955	MRE11	697.845	559.016	0.318284	3.64374e-05	0.000175793
ENSSSCG00000005178	CNTLN	246.771	161.975	0.607928	3.70073e-05	0.000178478
ENSSSCG00000009090	KIAA1109	1131.32	949.206	0.254155	3.74996e-05	0.000180787
ENSSSCG00000009951	SGSM1	2754.46	2457.49	0.163792	3.80939e-05	0.000183519
ENSSSCG00000004661	MYEF2	1200.77	1018.32	0.238375	3.83378e-05	0.000184561
ENSSSCG00000006263	ATP6V1H	1931.21	1674.98	0.205246	3.83593e-05	0.000184598
ENSSSCG00000035120	ALKBH5	1559.39	1343.85	0.21444	3.86565e-05	0.000185827
ENSSSCG00000015491	-	283.792	195.806	0.539539	3.87009e-05	0.000185974
ENSSSCG00000008604	WDR35	1246.7	1060.03	0.23401	3.92328e-05	0.000188258
ENSSSCG00000024316	COX5A	2311.98	2052.88	0.171542	3.92577e-05	0.00018831
ENSSSCG00000010798	GGA2	252.289	173.97	0.535211	3.99166e-05	0.000191195
ENSSSCG00000015391	CROT	1095.72	918.317	0.256001	4.14044e-05	0.000198037
ENSSSCG00000038191	ABT1	818.534	667.711	0.292632	4.31569e-05	0.000205903
ENSSSCG00000035161	TMEM237	684.716	546.161	0.328362	4.36403e-05	0.00020806
ENSSSCG00000003783	FPGT	76.5829	36.7437	1.06276	4.41051e-05	0.0002102
ENSSSCG00000002782	PLEKHG4	163.484	101.017	0.689625	4.50016e-05	0.000214243
ENSSSCG00000017254	MAP2K6	118.14	67.2513	0.818488	4.57081e-05	0.000217297
ENSSSCG00000006126	DECR1	1379.39	1159.56	0.251779	4.61505e-05	0.000219169
ENSSSCG00000021181	DHCR7	580.564	457.793	0.34271	4.61512e-05	0.000219169
ENSSSCG00000025316	SLC33A1	2527.53	2237.58	0.177416	4.67482e-05	0.000221846
ENSSSCG00000015798	ANKRD37	204.79	136.445	0.586268	4.75063e-05	0.000225203
ENSSSCG00000010275	PCBD1	1587.07	1374.7	0.206545	4.82488e-05	0.000228329
ENSSSCG00000012613	NKAP	478.022	367.239	0.379074	4.88775e-05	0.00023121
ENSSSCG00000005424	NIPSNAP3A	1284.77	1094.35	0.232522	4.89361e-05	0.000231405
ENSSSCG00000004279	OGFRL1	832.769	678.899	0.295272	4.91387e-05	0.000232281
ENSSSCG00000020990	-	277.291	194.891	0.512058	5.05851e-05	0.000238864
ENSSSCG00000005076	KIAA0586	264.851	185.499	0.516597	5.09526e-05	0.000240429
ENSSSCG00000005349	GRHPR	1248.59	1061.13	0.233138	5.12847e-05	0.000241825
ENSSSCG00000004441	DSE	1849.59	1624.92	0.186947	5.13621e-05	0.000242104
ENSSSCG00000006285	METTL18	366.311	262.931	0.4811	5.19974e-05	0.00024484
ENSSSCG00000024913	HYLS1	385.684	281.735	0.454622	5.32902e-05	0.00025075
ENSSSCG00000033708	REPIN1	1815.33	1552.35	0.223704	5.36053e-05	0.000251972
ENSSSCG00000000002	-	649.541	521.874	0.317161	5.36066e-05	0.000251972
ENSSSCG00000039549	PLEKHF2	1759.04	1530.75	0.201816	5.40092e-05	0.000253775
ENSSSCG00000015410	PHTF2	333.905	245.12	0.447713	5.45722e-05	0.000255969
ENSSSCG00000008339	GFPT1	2746.02	2445.91	0.166185	5.61476e-05	0.000262896
ENSSSCG00000021802	ABHD17B	351.186	260.2	0.431962	5.67993e-05	0.000265854
ENSSSCG00000025326	TMEM243	1033.18	855.746	0.273225	5.72611e-05	0.000267922
ENSSSCG00000024393	B3GNT5	239.785	162.518	0.562116	5.74395e-05	0.000268568
ENSSSCG00000001653	PEX6	424.005	317.429	0.41484	5.75807e-05	0.000269134
ENSSSCG00000022687	NAA40	1628.22	1414.83	0.202464	5.86633e-05	0.000274002
ENSSSCG00000034146	CBX8	168.008	104.564	0.689838	5.89554e-05	0.000275173
ENSSSCG00000005529	-	107.888	60.5044	0.835262	5.90184e-05	0.000275358
ENSSSCG00000012415	NAP1L2	93.1349	49.0201	0.928385	5.90363e-05	0.000275358
ENSSSCG00000032710	E2F2	278.941	193.283	0.527992	6.06284e-05	0.00028229
ENSSSCG00000000522	NAP1L1	7298.84	6753.23	0.112604	6.07003e-05	0.000282527
ENSSSCG00000000119	EIF3L	3530.59	3188.06	0.147473	6.11565e-05	0.000284551
ENSSSCG00000041401	-	597.55	470.454	0.348286	6.1226e-05	0.000284775
ENSSSCG00000012138	ACE2	140.249	82.6712	0.76901	6.14102e-05	0.000285532
ENSSSCG00000004306	ORC3	855.455	700.534	0.291028	6.16399e-05	0.0002864
ENSSSCG00000008943	SLC4A4	3652.6	3295.92	0.149382	6.23159e-05	0.000289339
ENSSSCG00000022430	SLC30A5	2289.4	1982.81	0.209413	6.31263e-05	0.000292898
ENSSSCG00000016845	NUP155	1695.21	1480.96	0.195891	6.46256e-05	0.000299646
ENSSSCG00000006861	EXTL2	222.278	151.141	0.557399	6.52525e-05	0.000302448
ENSSSCG00000010744	DHX32	900.809	749.103	0.265421	6.68934e-05	0.000309838
ENSSSCG00000032986	AKAP17A	1127.6	947.693	0.24879	6.71263e-05	0.000310809
ENSSSCG00000000202	MCRS1	974.4	810.118	0.266455	6.756e-05	0.000312708
ENSSSCG00000010554	SCD	7074.05	6528.28	0.115922	6.88666e-05	0.000318424
ENSSSCG00000013992	ARF1	9935.54	9231.52	0.105693	6.89409e-05	0.000318658
ENSSSCG00000038554	PDCL	651.324	523.577	0.316016	6.9676e-05	0.000321944
ENSSSCG00000004120	SHPRH	522.254	395.083	0.403239	6.9991e-05	0.000323175
ENSSSCG00000011207	SGO1	386.564	277.751	0.480147	7.01234e-05	0.000323563
ENSSSCG00000022240	POLA1	927.411	771.176	0.267833	7.05722e-05	0.000325521
ENSSSCG00000006665	SF3B4	2820.98	2528.64	0.157162	7.08204e-05	0.000326553
ENSSSCG00000037413	KBTBD7	137.883	83.1639	0.729495	7.16917e-05	0.000330228
ENSSSCG00000043113	-	168.541	104.058	0.703474	7.34501e-05	0.00033786
ENSSSCG00000027147	CENPH	450.879	344.043	0.392746	7.43365e-05	0.00034182
ENSSSCG00000002355	ENTPD5	380.778	278.179	0.449358	7.45622e-05	0.000342739
ENSSSCG00000008678	TMEM129	4748.45	4317.45	0.136805	7.54329e-05	0.000346466
ENSSSCG00000014627	SMPD1	565.777	449.141	0.333773	7.54509e-05	0.000346466
ENSSSCG00000004750	OIP5	823.693	676.793	0.285626	7.56734e-05	0.000347034
ENSSSCG00000009658	BNIP3L	1767.99	1553.47	0.186886	7.57197e-05	0.000347103
ENSSSCG00000004435	NT5DC1	1042.09	880.615	0.243686	7.60506e-05	0.0003485
ENSSSCG00000032297	-	290.814	204.776	0.510896	7.61519e-05	0.000348844
ENSSSCG00000016412	LMBR1	840.607	693.823	0.278723	7.63069e-05	0.000349434
ENSSSCG00000034122	TMEM128	1283.15	1100.09	0.221674	7.8268e-05	0.000357923
ENSSSCG00000005022	NIN	612.009	486.181	0.330138	7.96975e-05	0.000364211
ENSSSCG00000002719	EXOSC6	258.62	179.904	0.518525	7.9933e-05	0.000365162
ENSSSCG00000030567	SSR3	5017.67	4615.07	0.121103	8.04215e-05	0.000367267
ENSSSCG00000007845	UQCRC2	2852.65	2561.32	0.156336	8.05551e-05	0.000367752
ENSSSCG00000009074	ABHD18	238.949	165.675	0.529891	8.12059e-05	0.000370216
ENSSSCG00000003114	DHX34	481.052	373.073	0.365504	8.27733e-05	0.000376846
ENSSSCG00000036431	VPS13C	2459.09	2184.45	0.171383	8.46349e-05	0.000385058
ENSSSCG00000017614	TRIM25	1898.6	1659.03	0.194309	8.50642e-05	0.00038688
ENSSSCG00000034521	NUDT21	2211.86	1954.32	0.178342	8.56315e-05	0.000389098
ENSSSCG00000004976	LRRC49	230.934	159.388	0.537394	8.56394e-05	0.000389098
ENSSSCG00000024163	-	753.81	609.907	0.303404	8.65622e-05	0.000392755
ENSSSCG00000004149	NHSL1	1744.35	1529.08	0.190081	8.90632e-05	0.000403554
ENSSSCG00000010396	PARG	979.694	817.122	0.262149	9.00443e-05	0.000407722
ENSSSCG00000005683	-	1138.59	966.091	0.2361	9.03381e-05	0.000408913
ENSSSCG00000009959	ASPHD2	196.285	128.862	0.602705	9.07594e-05	0.000410542
ENSSSCG00000003195	PNKP	1142.88	967.967	0.239735	9.21796e-05	0.000416542
ENSSSCG00000035842	SUMO1	1594.17	1389.11	0.199951	9.24784e-05	0.000417468
ENSSSCG00000006018	TRPS1	580.569	460.784	0.332517	9.27139e-05	0.000418389
ENSSSCG00000011080	SPAG6	868.832	717.433	0.274503	9.3305e-05	0.000420772
ENSSSCG00000012746	-	1934.91	1687.39	0.196982	9.48373e-05	0.000427249
ENSSSCG00000034905	MVD	569.272	449.898	0.33788	9.54144e-05	0.000429569
ENSSSCG00000016945	PPWD1	743.398	604.34	0.297997	9.54169e-05	0.000429569
ENSSSCG00000009765	DNAH10	240.322	166.002	0.531211	9.59955e-05	0.000432028
ENSSSCG00000024197	USP48	915.868	767.026	0.255518	9.6583e-05	0.000434526
ENSSSCG00000010310	-	775.731	637.909	0.283125	9.70971e-05	0.000436675
ENSSSCG00000007531	FAM217B	254.742	179.286	0.507385	9.71261e-05	0.000436675
ENSSSCG00000033278	ATP6V1D	843.714	701.103	0.267144	9.77207e-05	0.000439141
ENSSSCG00000011284	NKTR	854.457	710.544	0.266631	9.77405e-05	0.000439141
ENSSSCG00000008385	PUS10	928.385	767.582	0.274857	9.79691e-05	0.000439953
ENSSSCG00000034572	MPHOSPH6	697.485	561.897	0.311758	9.80982e-05	0.000440303
ENSSSCG00000016378	PASK	943.585	780.858	0.275118	9.83167e-05	0.000441135
ENSSSCG00000021310	LIN9	367.496	273.482	0.429178	9.90981e-05	0.000444342
ENSSSCG00000017489	PSMD3	4000.51	3628.52	0.1403	0.00010174	0.000455139
ENSSSCG00000009713	CLCN3	1895.96	1669.3	0.18248	0.000102006	0.000456154
ENSSSCG00000005232	SMARCA2	1721.43	1483.06	0.21399	0.000103123	0.000460068
ENSSSCG00000035730	ZDHHC21	1528.83	1317.45	0.216986	0.000103419	0.000461234
ENSSSCG00000033741	NIP7	1303.76	1105.65	0.240566	0.000103824	0.00046273
ENSSSCG00000011589	IFT122	886.114	739.201	0.261919	0.000104201	0.000464255
ENSSSCG00000025117	ATN1	1660.82	1436.12	0.209771	0.000104991	0.00046762
ENSSSCG00000016942	CWC27	497.23	387.122	0.364309	0.000105091	0.000467896
ENSSSCG00000012968	CCDC85B	418.003	311.356	0.421493	0.000105854	0.000470835
ENSSSCG00000024439	PTGER4	665.584	540.265	0.300512	0.000105959	0.000470986
ENSSSCG00000011447	SPCS1	2168.4	1917.96	0.178652	0.000106208	0.000471781
ENSSSCG00000026552	MFSD14B	1411.63	1225.05	0.205056	0.000108315	0.000480658
ENSSSCG00000015689	DARS	2740.97	2434.73	0.172275	0.000108394	0.000480849
ENSSSCG00000008615	VSNL1	203.821	135.822	0.586173	0.000108727	0.000482004
ENSSSCG00000000252	KRT8	8457.48	7902.47	0.0976212	0.000109409	0.000484867
ENSSSCG00000037609	-	1526.89	1316.96	0.215665	0.000110338	0.000488498
ENSSSCG00000026502	LIX1L	1147.18	974.931	0.234965	0.000111174	0.000491712
ENSSSCG00000049696	-	521.622	411.809	0.342436	0.000112815	0.000498307
ENSSSCG00000004469	LCA5	196.985	131.566	0.585927	0.000113936	0.000502758
ENSSSCG00000010029	DRG1	3185.65	2867.52	0.151057	0.000114139	0.00050349
ENSSSCG00000017218	CDR2L	2418.36	2150.55	0.16909	0.00011424	0.00050367
ENSSSCG00000004220	TRMT11	481.716	371.155	0.378331	0.000114302	0.000503709
ENSSSCG00000003558	RPS6KA1	968.597	813.5	0.25045	0.000114482	0.000504335
ENSSSCG00000012131	MOSPD2	936.376	763.753	0.295146	0.000115537	0.000508814
ENSSSCG00000034039	SLC11A2	1317.23	1130.42	0.220333	0.000116568	0.000513186
ENSSSCG00000035956	HABP4	1943.51	1715.82	0.180217	0.000116741	0.000513775
ENSSSCG00000033350	-	117.163	69.0657	0.767034	0.000117984	0.000518905
ENSSSCG00000008508	FAM98A	2041.54	1807.76	0.175202	0.000118523	0.000520758
ENSSSCG00000022288	STK38L	566.178	447.728	0.341852	0.000118981	0.000522598
ENSSSCG00000002701	MON1B	846.921	701.43	0.270774	0.000119397	0.000524255
ENSSSCG00000032637	EVC	598.862	480.536	0.318452	0.000120572	0.000528892
ENSSSCG00000000517	CAPS2	68.9689	33.477	1.0508	0.000122005	0.000534824
ENSSSCG00000011486	C3orf14	261.55	186.755	0.484368	0.000122298	0.000535931
ENSSSCG00000032828	ANAPC2	750.612	619.223	0.27712	0.000123101	0.00053892
ENSSSCG00000038810	ADAT3	84.4533	44.0099	0.934103	0.000125025	0.000547164
ENSSSCG00000042862	-	10097.3	8332.39	0.277159	0.000125216	0.000547818
ENSSSCG00000036824	AVPI1	2320.22	2065.76	0.167992	0.000125365	0.000548292
ENSSSCG00000016946	CENPK	299.52	214.808	0.481206	0.000125535	0.000548855
ENSSSCG00000012063	VPS26C	621.745	496.468	0.323966	0.000126418	0.000551994
ENSSSCG00000045154	-	72.4084	35.6662	1.0306	0.000126904	0.000553933
ENSSSCG00000032580	MGST1	203.105	137.317	0.566264	0.00012808	0.00055852
ENSSSCG00000017414	KAT2A	1633.29	1431.31	0.191015	0.000128161	0.000558688
ENSSSCG00000031115	CD70	2959.49	2680.82	0.142892	0.000128426	0.00055966
ENSSSCG00000013406	CTR9	1016.97	861.411	0.239969	0.000129645	0.000564421
ENSSSCG00000004705	MAP1A	102.946	58.8452	0.811515	0.000129768	0.000564489
ENSSSCG00000037583	GNB4	836.042	696.371	0.263741	0.000129786	0.000564489
ENSSSCG00000036106	TUBG1	1366.54	1167.58	0.226422	0.00012983	0.000564489
ENSSSCG00000007142	PANK2	1594.48	1378.68	0.208734	0.000130253	0.000565957
ENSSSCG00000017198	ACOX1	2675.12	2408.63	0.151668	0.000130362	0.000566075
ENSSSCG00000018061	-	5386.84	4963.94	0.118689	0.000131641	0.000570872
ENSSSCG00000011004	TOPORS	534.247	418.756	0.354135	0.000132103	0.000572502
ENSSSCG00000007907	USP7	3596.65	3282.58	0.132414	0.000132376	0.000573461
ENSSSCG00000033373	COMMD8	984.868	829.922	0.247538	0.000135214	0.000584467
ENSSSCG00000024663	-	259.931	186.092	0.481835	0.000135759	0.000586632
ENSSSCG00000045712	OLFML3	174.114	113.867	0.611723	0.000137052	0.000592026
ENSSSCG00000003648	RRAGC	2487.42	2219.38	0.165581	0.000137521	0.000593671
ENSSSCG00000016211	-	1175.05	1004.61	0.22477	0.000137614	0.00059388
ENSSSCG00000003780	CRYZ	292.141	210.09	0.478532	0.000137689	0.000594009
ENSSSCG00000026924	KIFC2	1237.88	1045.52	0.241533	0.000137739	0.000594031
ENSSSCG00000023122	KHDRBS1	2385	2133.39	0.16177	0.000140991	0.000607862
ENSSSCG00000027660	IFI44L	1926.52	1695.05	0.186503	0.00014141	0.000609469
ENSSSCG00000039626	DERL3	151.086	94.9333	0.664232	0.000143283	0.000616546
ENSSSCG00000006969	TRMT9B	166.71	107.748	0.629912	0.00014373	0.000618072
ENSSSCG00000002688	PLCG2	739.826	610.528	0.277881	0.000143863	0.000618445
ENSSSCG00000045954	-	89.0825	48.7484	0.872772	0.000144398	0.000620294
ENSSSCG00000011745	PRKCI	1355.23	1161.45	0.22155	0.000144433	0.000620294
ENSSSCG00000009164	CISD2	1194.4	1024.52	0.222377	0.000144954	0.000622331
ENSSSCG00000031433	COX11	298.517	215.805	0.467772	0.000146123	0.00062715
ENSSSCG00000021862	PTGER2	180.166	119.158	0.596523	0.00014632	0.000627793
ENSSSCG00000003541	STPG1	290.581	210.078	0.465232	0.000147408	0.000631849
ENSSSCG00000025221	PAXIP1	816.629	663.934	0.299237	0.000148296	0.00063525
ENSSSCG00000016574	KCP	685.417	554.34	0.303568	0.000150421	0.000643524
ENSSSCG00000017126	NARF	1484.64	1284.54	0.206929	0.000150882	0.000644939
ENSSSCG00000006729	TENT5C	544.987	432.547	0.334223	0.000152086	0.00064953
ENSSSCG00000027063	DPY19L1	2062.11	1815.7	0.185005	0.000152117	0.00064953
ENSSSCG00000009679	FZD3	259.311	185.342	0.486965	0.000152475	0.00065085
ENSSSCG00000026196	FAM13A	874.657	724.497	0.272658	0.000153328	0.000654074
ENSSSCG00000040013	MTUS1	589.508	470.704	0.323	0.000153478	0.000654501
ENSSSCG00000021200	-	622.308	504.973	0.300863	0.000153961	0.000656352
ENSSSCG00000023391	LONP2	1953.24	1730.88	0.173918	0.000154735	0.00065944
ENSSSCG00000004678	DUOX2	62.926	29.2174	1.11132	0.000156252	0.000665056
ENSSSCG00000049332	-	700.492	571.086	0.293472	0.000156713	0.000666807
ENSSSCG00000016958	PIK3R1	476.873	374.625	0.34852	0.000157497	0.000669929
ENSSSCG00000035854	RAB11FIP3	838.382	687.755	0.282974	0.000159046	0.000675655
ENSSSCG00000026536	DCUN1D2	678.374	551.525	0.296969	0.000159509	0.000677404
ENSSSCG00000010573	HPS6	633.319	505.971	0.322115	0.000160015	0.000679339
ENSSSCG00000004522	ME2	2266.66	2029.19	0.160248	0.000160718	0.000682103
ENSSSCG00000011553	-	745.337	608.829	0.290746	0.000162144	0.000687719
ENSSSCG00000033636	AFMID	517.261	409.831	0.336797	0.000162241	0.000687914
ENSSSCG00000015037	IL18	619.67	482.04	0.367286	0.000162996	0.000690539
ENSSSCG00000008360	CEP68	1168.97	989.714	0.241813	0.000166858	0.000706141
ENSSSCG00000010430	CSTF2T	1234.14	1054.49	0.226734	0.000167548	0.000708612
ENSSSCG00000012056	CHAF1B	411.694	318.164	0.372566	0.000168113	0.000710552
ENSSSCG00000022636	DENND5B	704.112	575.046	0.294922	0.000169975	0.000717738
ENSSSCG00000003848	LRP8	581.246	464.344	0.32287	0.000170914	0.000721247
ENSSSCG00000018333	SNORD79	158.3	97.0706	0.714357	0.000171131	0.000721933
ENSSSCG00000022128	MXI1	462.579	363.412	0.348437	0.00017135	0.000722529
ENSSSCG00000042000	-	150.756	93.9771	0.683761	0.000171381	0.000722529
ENSSSCG00000048408	-	90.1163	49.2344	0.868725	0.000173259	0.000730191
ENSSSCG00000004748	NDUFAF1	704.67	569.487	0.304624	0.000173307	0.000730191
ENSSSCG00000039230	POLR2D	827.315	680.087	0.280939	0.000175001	0.000737094
ENSSSCG00000007808	NFATC2IP	536.198	417.885	0.363172	0.000176523	0.000743033
ENSSSCG00000003398	UBE4B	1327.37	1143.64	0.215488	0.000177202	0.000745656
ENSSSCG00000009356	-	617.726	497.254	0.312905	0.000177768	0.000747567
ENSSSCG00000015197	SPA17	158.819	103.157	0.625444	0.000179125	0.000753038
ENSSSCG00000009106	PDE5A	804.756	667.575	0.269349	0.000181439	0.000762523
ENSSSCG00000016215	-	224.468	155.341	0.5357	0.000183937	0.000772537
ENSSSCG00000017593	UTP18	861.389	719.58	0.258221	0.000184025	0.000772663
ENSSSCG00000003263	PRPF31	1336.34	1148.74	0.218264	0.000187537	0.000786913
ENSSSCG00000037869	NDUFA5	1447.33	1247.86	0.215268	0.000189146	0.000793369
ENSSSCG00000039171	MRTFB	1624.97	1428.37	0.185663	0.000189548	0.000794351
ENSSSCG00000001716	RCAN2	2249.26	2003.05	0.167196	0.000190806	0.000799119
ENSSSCG00000015695	RAB3GAP1	1077.44	916.353	0.234535	0.000192322	0.000804962
ENSSSCG00000023112	PDS5A	3997.82	3666.78	0.125313	0.000193315	0.000808864
ENSSSCG00000015965	GPR155	341.401	254.593	0.424435	0.000194027	0.000811545
ENSSSCG00000034815	U2AF2	4349.75	3986.14	0.125079	0.000194077	0.000811545
ENSSSCG00000006900	DIPK1A	437.255	336.936	0.378167	0.000196984	0.000823186
ENSSSCG00000008423	PPP1R21	2859.01	2587.19	0.144201	0.000199085	0.000830662
ENSSSCG00000038870	TNRC6A	703.538	578.072	0.282809	0.000200802	0.000837567
ENSSSCG00000026571	RAB8B	715.138	584.626	0.292062	0.000201888	0.000841303
ENSSSCG00000031329	ST8SIA1	57.0775	25.0794	1.18184	0.000203068	0.00084596
ENSSSCG00000021791	SENP7	429.072	331.539	0.37553	0.000207451	0.000863408
ENSSSCG00000004899	RELCH	1078.71	913.675	0.239015	0.00020797	0.000865299
ENSSSCG00000009414	ZC3H13	1666.35	1464.28	0.185807	0.000212721	0.000884514
novel.125	-	102.788	59.2363	0.792765	0.000214305	0.000890823
ENSSSCG00000000194	-	3460.29	3143.33	0.138389	0.000215787	0.000895307
ENSSSCG00000017015	RARS	2080.06	1845.41	0.17278	0.000218732	0.000906963
ENSSSCG00000035967	ZC3H18	1368.27	1185.85	0.208152	0.00021911	0.000908249
ENSSSCG00000010160	TARBP1	1209.55	1042.36	0.215031	0.000220287	0.000912844
ENSSSCG00000004353	CCNC	921.161	765.411	0.270552	0.000220418	0.000913103
ENSSSCG00000012318	MAGED1	1065.58	905.391	0.236806	0.000220852	0.000914616
ENSSSCG00000004695	WDR76	636.574	517.745	0.29869	0.000221595	0.000917123
ENSSSCG00000003881	SPATA6	487.97	384.584	0.346159	0.000222396	0.000920151
ENSSSCG00000003154	GYS1	1001.84	853.697	0.230068	0.000229665	0.000947874
ENSSSCG00000024500	CFAP410	355.454	270.969	0.394051	0.000233038	0.000961498
ENSSSCG00000009225	HSD17B11	615.523	491.845	0.326431	0.00023702	0.000977322
ENSSSCG00000013861	SLC35E1	847.436	704.465	0.266955	0.000237451	0.000978799
ENSSSCG00000014041	MXD3	246.165	175.908	0.482216	0.000238418	0.000981872
ENSSSCG00000034000	-	22.7505	5.31037	2.13228	0.000239185	0.000984726
ENSSSCG00000015396	SEMA3D	950.399	790.765	0.267165	0.000239677	0.000986449
ENSSSCG00000005366	NCBP1	1404.84	1226.8	0.196314	0.000240977	0.000990881
ENSSSCG00000002627	GSTA4	1535.04	1335.6	0.201893	0.00024773	0.0010174
ENSSSCG00000003196	PTOV1	418.037	319.462	0.384694	0.000248489	0.0010202
ENSSSCG00000028983	TBC1D1	2005.07	1773.11	0.176561	0.000248855	0.00102139
ENSSSCG00000038222	CACUL1	1323.85	1152.22	0.20125	0.000249118	0.00102215
ENSSSCG00000002802	GINS3	175.59	116.639	0.587692	0.000249384	0.00102293
ENSSSCG00000023562	SNRPE	2339.28	2073.79	0.173386	0.000250349	0.00102594
ENSSSCG00000007143	MAVS	1348.95	1168.8	0.206725	0.00025035	0.00102594
ENSSSCG00000021322	-	2126.41	1867.29	0.189327	0.000253033	0.00103598
ENSSSCG00000039049	MAP7	1036.87	884.635	0.229748	0.000253448	0.00103736
ENSSSCG00000027139	FYTTD1	2112.78	1850.82	0.192564	0.000253983	0.00103891
ENSSSCG00000051614	-	1227.09	1057.59	0.213675	0.000254197	0.00103947
ENSSSCG00000027251	CDC7	522.655	414	0.335788	0.000254483	0.00104032
ENSSSCG00000015933	FASTKD1	588.195	471.146	0.318048	0.00025468	0.0010405
ENSSSCG00000008491	QPCT	2770	2487.37	0.155279	0.000256561	0.00104753
ENSSSCG00000010672	RAB11FIP2	595.626	483.683	0.301518	0.000256961	0.00104884
ENSSSCG00000037099	ANKLE1	194.85	132.958	0.550498	0.000257722	0.00105163
ENSSSCG00000001912	PML	682.47	561.584	0.281677	0.000259099	0.0010566
ENSSSCG00000022611	CAPRIN2	316.004	231.925	0.444392	0.000260672	0.00106269
ENSSSCG00000031348	ALPK1	246.656	175.995	0.486147	0.000265708	0.00108223
ENSSSCG00000008575	ASXL2	1460.32	1277.13	0.194573	0.000267836	0.00109023
ENSSSCG00000017339	NMT1	2811.95	2550.75	0.14032	0.000268748	0.00109328
ENSSSCG00000040816	NOL7	767.617	635.679	0.272731	0.000273031	0.00111036
ENSSSCG00000039255	-	178.782	116.891	0.614139	0.000273926	0.00111366
ENSSSCG00000017415	TTC25	278.061	203.444	0.447867	0.000274237	0.00111458
ENSSSCG00000015001	SLC35F2	4468.56	4120.39	0.116574	0.000275237	0.00111797
ENSSSCG00000004446	RWDD1	1716.72	1500.09	0.196173	0.000276863	0.00112423
ENSSSCG00000006527	KRTCAP2	1360.25	1183.12	0.199892	0.000278232	0.00112944
ENSSSCG00000015981	HOXD10	171.068	114.161	0.58249	0.00027912	0.00113236
ENSSSCG00000002907	-	2851.95	2552.92	0.159474	0.000279344	0.00113261
ENSSSCG00000009839	CIT	1116.96	945.053	0.241462	0.000279351	0.00113261
ENSSSCG00000010452	IFIT1	7969.83	7398.12	0.107589	0.00028114	0.00113882
ENSSSCG00000007592	EIF2AK1	1072.39	919.305	0.221876	0.000283404	0.00114695
ENSSSCG00000011235	UBP1	2083.34	1866.72	0.158684	0.000283604	0.0011473
ENSSSCG00000026894	NFE2L3	176.383	116.917	0.599224	0.000283663	0.0011473
ENSSSCG00000016907	DHX29	1237.71	1061.3	0.223124	0.000284424	0.00114898
ENSSSCG00000008942	MOB1B	1449.96	1251.04	0.214689	0.000287242	0.0011597
ENSSSCG00000015072	PCSK7	1921.66	1704.13	0.172614	0.000287289	0.0011597
ENSSSCG00000011864	UMPS	1112.52	954.04	0.220581	0.000288657	0.00116432
ENSSSCG00000029343	MFSD11	1175.95	1016.75	0.209154	0.000290505	0.00117142
ENSSSCG00000010631	GPAM	1078.71	925.977	0.220822	0.000292862	0.00117914
ENSSSCG00000038073	NOD2	188.23	126.734	0.56674	0.000293011	0.00117938
ENSSSCG00000000034	TTLL12	7099.97	6542.58	0.117919	0.00029444	0.00118442
ENSSSCG00000007312	SCAND1	684.516	562.092	0.282137	0.000295428	0.00118732
ENSSSCG00000011293	POMGNT2	292.376	216.463	0.43482	0.000296093	0.00118963
ENSSSCG00000009821	ARPC3	4640.42	4272.49	0.120233	0.000297483	0.00119486
ENSSSCG00000025228	TRAF3IP1	878.539	739.544	0.247871	0.000300892	0.00120746
ENSSSCG00000007149	SPEF1	97.2338	55.3403	0.810552	0.000305442	0.00122498
ENSSSCG00000012151	NHS	250.795	178.94	0.487743	0.000306145	0.00122732
ENSSSCG00000035771	MRPS22	541.839	436.5	0.312293	0.000307702	0.00123294
ENSSSCG00000032085	CACTIN	851.679	717.591	0.247402	0.000308034	0.00123389
ENSSSCG00000024564	IMMT	3098.35	2755.65	0.168562	0.000308502	0.0012354
ENSSSCG00000006870	-	1300.46	1131.69	0.201117	0.000309824	0.00124032
ENSSSCG00000014956	ANKRD49	658.155	540.723	0.285991	0.000310099	0.00124067
ENSSSCG00000035048	C1QBP	5846.57	5416.47	0.109578	0.000310655	0.00124253
ENSSSCG00000008440	PIGF	758.383	627.508	0.275484	0.000311246	0.00124452
ENSSSCG00000000133	TST	559.466	451.606	0.309176	0.000314518	0.00125647
ENSSSCG00000040510	KIF9	250.121	176.31	0.50266	0.000315248	0.00125863
ENSSSCG00000000393	PAN2	864.761	724.916	0.255514	0.000318099	0.00126964
ENSSSCG00000038968	TMEM263	809.435	678.427	0.253994	0.000320987	0.00128001
ENSSSCG00000010540	ENTPD7	1116.91	964.01	0.213278	0.000321875	0.00128317
ENSSSCG00000029723	PHRF1	1744.05	1538.24	0.181126	0.000323747	0.00129025
ENSSSCG00000016938	IPO11	888.983	751.763	0.242166	0.000325052	0.0012939
ENSSSCG00000038633	-	318.614	240.049	0.408461	0.000327611	0.00130331
ENSSSCG00000033057	ANAPC13	602.052	492.233	0.290546	0.000329142	0.00130862
ENSSSCG00000014126	MSH3	78.4553	41.8073	0.908157	0.000329284	0.00130879
ENSSSCG00000037606	PSMB3	2236.58	2003.41	0.158811	0.00032976	0.0013103
ENSSSCG00000003965	-	174.654	117.832	0.564333	0.000332883	0.00132074
ENSSSCG00000015455	CUL1	3128.02	2847.24	0.135942	0.00033404	0.00132493
ENSSSCG00000013468	THOP1	1029.32	877.377	0.232292	0.000335666	0.00133099
ENSSSCG00000038913	HERC4	1458.78	1270.2	0.198829	0.000335866	0.00133138
ENSSSCG00000007850	ANKS4B	162.167	106.262	0.617375	0.000336875	0.00133459
novel.13	-	232.532	167.129	0.477	0.000342461	0.00135592
ENSSSCG00000024618	FBXO28	853.693	721.575	0.241971	0.000345577	0.00136744
ENSSSCG00000012548	PWWP3B	406.375	311.255	0.388505	0.000346974	0.00137256
ENSSSCG00000017082	SPARC	5849.64	5434.1	0.105681	0.000347772	0.00137531
ENSSSCG00000014579	TMEM41B	2855.29	2596.59	0.137915	0.000350424	0.00138539
novel.229	-	292.447	218.429	0.420383	0.000353603	0.00139712
ENSSSCG00000015840	WRN	540.367	430.212	0.333229	0.00035373	0.00139721
ENSSSCG00000028202	RANGAP1	1108.42	952.158	0.218456	0.000356053	0.00140597
ENSSSCG00000004708	TUBGCP4	415.361	324.448	0.355901	0.000359105	0.00141718
ENSSSCG00000050707	-	151.134	96.2349	0.643804	0.000361518	0.00142628
ENSSSCG00000012038	C21orf62	74.8635	38.7379	0.939001	0.000362396	0.0014289
ENSSSCG00000013019	MEN1	668.386	552.947	0.27383	0.000362874	0.0014301
ENSSSCG00000050138	-	681.325	564.296	0.273016	0.000362913	0.0014301
ENSSSCG00000011350	CCDC51	314.927	232.812	0.433429	0.000363213	0.00143085
ENSSSCG00000004294	SYNCRIP	11906.1	11251.8	0.0816871	0.000369526	0.00145372
ENSSSCG00000035472	TTC9C	714.163	590.469	0.273488	0.000372626	0.00146491
ENSSSCG00000039474	FBXL14	403.329	312.992	0.363268	0.000372805	0.00146518
ENSSSCG00000039890	RASL11A	100.271	59.2368	0.760971	0.00037385	0.00146842
ENSSSCG00000011504	EOGT	703.894	580.142	0.279071	0.000374225	0.00146946
ENSSSCG00000010543	ABCC2	131.788	84.2355	0.649862	0.000375366	0.00147314
ENSSSCG00000042607	THBD	58.7442	28.5345	1.03804	0.000375578	0.00147347
ENSSSCG00000011215	OXSM	736.358	609.063	0.275341	0.000382199	0.00149857
ENSSSCG00000003106	AP2S1	1506.37	1316.51	0.194196	0.000384054	0.00150495
ENSSSCG00000013382	PLEKHA7	1548.51	1351.06	0.197705	0.000385002	0.00150734
ENSSSCG00000031212	CHML	323.486	244.993	0.401167	0.000385435	0.00150859
ENSSSCG00000001087	MRS2	759.106	633.755	0.26123	0.000385791	0.00150954
ENSSSCG00000016567	STRIP2	135.01	85.4852	0.656143	0.000386456	0.00151126
ENSSSCG00000012114	MSL3	976.977	836.219	0.224958	0.000386949	0.0015123
ENSSSCG00000046117	-	38.0965	14.591	1.37681	0.000387284	0.00151316
ENSSSCG00000031705	-	3438.48	3129.29	0.137163	0.000388492	0.00151744
ENSSSCG00000038584	FGF12	365.923	282.837	0.372782	0.0003891	0.00151893
ENSSSCG00000009093	BBS7	1691.95	1493.02	0.179817	0.000391097	0.00152627
ENSSSCG00000001963	EGLN3	206.046	144.333	0.510384	0.000394189	0.00153789
ENSSSCG00000040503	LRRC45	1171.22	998.105	0.228493	0.000395354	0.00154198
ENSSSCG00000030477	SNORA61	123.454	76.2673	0.688252	0.0003958	0.00154327
ENSSSCG00000030154	RSBN1	945.041	799.253	0.242656	0.000400417	0.00155991
ENSSSCG00000033185	PPP2R3A	663.885	547.18	0.280474	0.000402311	0.00156637
ENSSSCG00000002846	DNAJA2	2037.22	1825.21	0.157887	0.000403516	0.0015706
ENSSSCG00000013232	-	2809.45	2545.36	0.142602	0.000404869	0.00157449
ENSSSCG00000012164	CNKSR2	1071.87	917.369	0.225852	0.000406686	0.00158058
ENSSSCG00000017032	-	951.011	811.117	0.229081	0.000410904	0.00159563
ENSSSCG00000015790	SLC25A4	979.675	833.972	0.232172	0.000412658	0.00160198
ENSSSCG00000027528	TMEM107	382.805	297.83	0.3625	0.000415136	0.00161113
ENSSSCG00000036387	ATPSCKMT	181.497	123.445	0.553246	0.000415618	0.00161253
ENSSSCG00000001683	POLH	385.636	297.985	0.3702	0.000418781	0.00162405
ENSSSCG00000009551	ARHGEF7	897.707	756.154	0.24502	0.000424878	0.00164654
ENSSSCG00000000719	NDUFA9	1949.86	1740.21	0.164943	0.000426466	0.00165221
ENSSSCG00000028925	CEP95	744.624	619.613	0.265639	0.00043435	0.0016811
ENSSSCG00000017671	RNFT1	2490.15	2180.56	0.19331	0.000434426	0.0016811
ENSSSCG00000038541	TMEM60	396.873	305.868	0.37481	0.000435764	0.0016853
ENSSSCG00000042179	-	602.229	488.618	0.300418	0.000437049	0.00168978
ENSSSCG00000013402	USP47	1933.45	1716.64	0.17247	0.000438597	0.00169527
ENSSSCG00000004989	FBXO33	415.087	322.504	0.360025	0.000439398	0.00169749
ENSSSCG00000005987	TBC1D31	475.346	372.229	0.35156	0.000439812	0.00169849
ENSSSCG00000045083	-	30.9624	9.53461	1.69939	0.000443231	0.00171021
ENSSSCG00000007855	REXO5	922.954	787.113	0.229342	0.00044405	0.00171288
ENSSSCG00000006887	CNN3	8021.81	7539.2	0.0898932	0.000448909	0.00172912
ENSSSCG00000032836	TRIM41	589.484	482.636	0.287742	0.000452398	0.00174205
ENSSSCG00000026784	LMNB2	1997.2	1782.04	0.165247	0.000453143	0.00174442
ENSSSCG00000010118	HIRA	2905.25	2649.26	0.132865	0.000453592	0.00174564
ENSSSCG00000027790	-	275.602	203.921	0.43632	0.000456166	0.00175453
ENSSSCG00000013665	-	113.535	69.4275	0.705245	0.000457302	0.00175789
ENSSSCG00000018093	-	119.277	71.7879	0.731949	0.000458283	0.00176115
ENSSSCG00000036964	FAM83H	3491.37	3184.59	0.131633	0.000472583	0.00181297
ENSSSCG00000022993	TBC1D8B	485.55	386.961	0.329421	0.000473073	0.00181433
ENSSSCG00000050522	-	223.624	158.89	0.493998	0.000486056	0.00186198
ENSSSCG00000002460	-	791.841	664.18	0.252826	0.000486337	0.00186252
ENSSSCG00000029803	KDM2B	479.154	383.28	0.323719	0.000487682	0.0018666
ENSSSCG00000005126	PLAA	1653.06	1432.17	0.208	0.000493258	0.00188647
ENSSSCG00000000399	TIMELESS	420.311	323.486	0.374393	0.000493298	0.00188647
ENSSSCG00000007849	CRYM	575.924	472.414	0.285157	0.000500289	0.00191211
ENSSSCG00000008427	KCNK12	3342.69	3035.35	0.138492	0.000504503	0.00192601
ENSSSCG00000001718	CYP39A1	303.052	229.033	0.405295	0.000506639	0.00193305
ENSSSCG00000014850	SPCS2	4161.41	3842.63	0.114992	0.00050931	0.00194103
ENSSSCG00000039707	RTKN2	324.415	248.082	0.38818	0.00051193	0.00195045
ENSSSCG00000017884	TEKT1	132.898	85.4086	0.63566	0.000513524	0.00195583
ENSSSCG00000024413	PPP2R1A	4828.77	4445.97	0.118534	0.00051378	0.00195583
ENSSSCG00000051245	-	405.707	315.385	0.363089	0.000514151	0.00195668
ENSSSCG00000019644	-	154.094	102.63	0.589911	0.000517391	0.00196836
ENSSSCG00000042459	-	26.121	7.75413	1.73968	0.000518308	0.00197081
ENSSSCG00000015962	SP3	1459.6	1273.84	0.198102	0.000520596	0.00197895
ENSSSCG00000010306	SEC24C	3056.61	2790.76	0.131033	0.000521877	0.00198269
ENSSSCG00000004250	SLC35F1	190.693	133.255	0.519398	0.000522478	0.0019844
ENSSSCG00000037682	HFE	251.564	183.531	0.451716	0.000525178	0.00199409
ENSSSCG00000017642	MTMR4	804.499	678.684	0.246938	0.000531426	0.00201609
ENSSSCG00000003352	-	1647.61	1458.25	0.177016	0.000533698	0.00202299
ENSSSCG00000007987	DECR2	595.038	487.12	0.286868	0.000534992	0.00202732
ENSSSCG00000034356	-	276.049	204.138	0.433424	0.000535205	0.00202754
ENSSSCG00000017950	TP53	554.859	451.631	0.2966	0.000536777	0.00203292
novel.313	-	142.702	91.6893	0.637616	0.000539616	0.00204194
ENSSSCG00000010597	TAF5	401.732	310.691	0.370428	0.000542924	0.00205387
ENSSSCG00000004873	FBXO15	155.393	101.751	0.612267	0.000543438	0.00205523
ENSSSCG00000015011	-	1215.26	1056.64	0.201317	0.000543931	0.00205651
ENSSSCG00000011755	NCEH1	373.288	289.178	0.365133	0.00055078	0.00208064
ENSSSCG00000009532	POGLUT2	776.144	651.774	0.253233	0.000553391	0.00208991
ENSSSCG00000016291	GIGYF2	2008.99	1807.38	0.15297	0.000553709	0.00209052
ENSSSCG00000037920	TRIM28	5768.53	5284.7	0.125557	0.000554513	0.00209296
ENSSSCG00000031808	TM9SF2	9748.2	9208.77	0.082175	0.000557018	0.00210123
ENSSSCG00000001910	ISLR	377.939	290.174	0.381726	0.000564722	0.00212668
ENSSSCG00000015434	SYPL1	7928.45	7406.64	0.0991007	0.000565848	0.00213032
ENSSSCG00000009226	KLHL8	474.773	363.853	0.384532	0.000570693	0.00214795
ENSSSCG00000009448	DIAPH3	1101.01	941.616	0.227876	0.000572788	0.00215523
ENSSSCG00000036679	SORBS2	696.884	577.755	0.273097	0.000573677	0.00215796
ENSSSCG00000017635	MKS1	476.857	382.738	0.317816	0.000578145	0.00217355
ENSSSCG00000011601	LSM3	1002.61	849.481	0.240363	0.000579688	0.00217873
ENSSSCG00000051552	-	484.322	386.549	0.326478	0.000596882	0.00224083
ENSSSCG00000010829	-	196.35	136.787	0.521993	0.000599694	0.00225075
ENSSSCG00000024253	CTCF	1265.87	1104.73	0.196089	0.000603658	0.00226436
ENSSSCG00000008517	SPAST	609.661	498.631	0.293685	0.000608726	0.00228144
ENSSSCG00000035878	FOXD1	243.192	177.856	0.451006	0.000617374	0.00231061
ENSSSCG00000023434	PPM1L	780.182	658.143	0.245632	0.000618364	0.00231366
ENSSSCG00000002372	YLPM1	880.322	749.088	0.233864	0.000621181	0.00232355
ENSSSCG00000034624	TMEM50B	794.103	661.898	0.265815	0.00062292	0.0023294
ENSSSCG00000012583	ACSL4	6025.82	5585.55	0.109926	0.000624431	0.00233374
ENSSSCG00000032234	TMEM165	4874.55	4522.68	0.107997	0.000627778	0.00234494
ENSSSCG00000029161	ADI1	2084.39	1859.65	0.163136	0.000633149	0.00236433
ENSSSCG00000014880	AQP11	125.128	79.8693	0.65508	0.000633436	0.00236475
ENSSSCG00000016756	BLVRA	590.388	485.005	0.283119	0.000638348	0.00238175
ENSSSCG00000026893	-	433.525	340.493	0.345394	0.000643674	0.00240095
ENSSSCG00000035347	CYP2C42	176.285	121.429	0.54066	0.000649921	0.00242222
ENSSSCG00000034610	-	167.562	111.91	0.580173	0.000650669	0.00242433
ENSSSCG00000015984	HOXD4	205.194	144.172	0.507265	0.000651579	0.00242704
ENSSSCG00000010674	FAM204A	2183.7	1967.14	0.150889	0.000655952	0.00244265
ENSSSCG00000030469	BUB1	1586.39	1410.42	0.170524	0.000656754	0.00244495
ENSSSCG00000039582	-	4096.83	3766.54	0.12126	0.000666584	0.00247809
ENSSSCG00000007337	CTNNBL1	994.935	851.653	0.22225	0.000669451	0.00248736
ENSSSCG00000027169	ENOSF1	524.112	424.111	0.306052	0.000675705	0.0025085
ENSSSCG00000022674	-	3616.29	3323.98	0.120859	0.000681691	0.00253002
ENSSSCG00000022534	ZNF644	995.848	851.159	0.227365	0.000682268	0.00253145
ENSSSCG00000007109	XRN2	2966.53	2691.09	0.13917	0.000682855	0.00253289
ENSSSCG00000012130	FANCB	172.294	117.678	0.55266	0.000684435	0.00253577
ENSSSCG00000014830	COA4	214.009	153.568	0.476717	0.000685972	0.00253954
ENSSSCG00000039950	RMI1	186.202	130.367	0.514085	0.000692108	0.00256013
ENSSSCG00000010148	ERO1B	353.328	267.575	0.404409	0.000693941	0.00256579
ENSSSCG00000004334	MAP3K7	1173.74	1013.41	0.214617	0.000696296	0.00257348
ENSSSCG00000043909	-	903.449	773.16	0.226014	0.000696746	0.00257443
ENSSSCG00000005845	TOR4A	437.663	344.296	0.344804	0.000704425	0.00260051
ENSSSCG00000003617	TXLNA	1694.26	1509.03	0.167087	0.000704953	0.00260115
ENSSSCG00000035025	ADGRV1	186.023	129.647	0.519385	0.000708607	0.00261391
ENSSSCG00000002776	ATP6V0D1	887.686	752.469	0.236839	0.000712954	0.00262849
ENSSSCG00000028157	CASP8	1323.03	1153.36	0.200434	0.000716243	0.00263915
ENSSSCG00000000576	-	15929.9	15208.2	0.0668078	0.000719641	0.00264948
ENSSSCG00000035153	TRIM38	363.138	281.461	0.368286	0.000731016	0.00268987
ENSSSCG00000002818	PLLP	958.26	822.208	0.222395	0.000735872	0.00270625
ENSSSCG00000007488	DOK5	1317.56	1159.15	0.184903	0.00073707	0.00270991
ENSSSCG00000016853	RICTOR	724.488	607.898	0.254925	0.000746075	0.00274067
ENSSSCG00000032223	EIF1AX	9850.19	9321	0.0798499	0.000751239	0.00275744
ENSSSCG00000039191	CBX5	1987.98	1781.83	0.159384	0.000756516	0.00277528
ENSSSCG00000030005	LGALSL	1179.34	1013.39	0.22081	0.000764926	0.00280305
ENSSSCG00000035634	PLSCR1	1711.45	1521.72	0.171171	0.000778039	0.00284953
ENSSSCG00000000377	PA2G4	6729.41	6296.86	0.0956267	0.000784044	0.00286916
ENSSSCG00000036213	FGF2	711.178	597.22	0.253931	0.000787076	0.00287789
ENSSSCG00000005066	EXOC5	1840.58	1648.46	0.15948	0.000789904	0.00288744
ENSSSCG00000024424	FAM91A1	3185.03	2920.87	0.125175	0.000790748	0.00288973
ENSSSCG00000035914	PSMB2	2552.99	2323.63	0.135274	0.000792451	0.00289516
ENSSSCG00000027765	TOGARAM1	917.948	788.104	0.220358	0.00079574	0.00290558
ENSSSCG00000014177	CHD1	1019.42	875.61	0.221993	0.00080225	0.00292855
ENSSSCG00000000908	UBE2NL	2019.15	1803.61	0.163457	0.000807568	0.00294716
ENSSSCG00000008480	-	824.757	699.974	0.239014	0.00080963	0.00295387
ENSSSCG00000002628	ICK	613.268	504.474	0.284568	0.000814612	0.00297043
ENSSSCG00000017772	SDF2	1763.43	1566.06	0.171885	0.000816069	0.00297492
ENSSSCG00000030247	EPM2AIP1	339.381	263.652	0.36679	0.000822671	0.0029969
ENSSSCG00000025672	RAVER2	469.222	378.137	0.311599	0.000822772	0.0029969
ENSSSCG00000002852	PLEKHF1	459.855	370.167	0.312236	0.000826128	0.00300831
ENSSSCG00000011446	NEK4	1249.38	1089.77	0.196757	0.000827574	0.00301275
ENSSSCG00000015201	MSANTD2	420.554	331.326	0.345056	0.000831274	0.00302457
ENSSSCG00000009974	EWSR1	6893.6	6419.47	0.10227	0.000832119	0.00302682
ENSSSCG00000037307	PRC1	45.9694	19.9733	1.21958	0.000834889	0.00303441
ENSSSCG00000008659	-	2840	2570.96	0.143748	0.00083805	0.00304507
ENSSSCG00000014832	DNAJB13	479.057	386.683	0.307595	0.000842857	0.00306087
ENSSSCG00000009522	PCCA	802.013	680.382	0.235774	0.0008464	0.00307206
ENSSSCG00000016019	NCKAP1	5660.16	5282.25	0.100485	0.000847354	0.00307469
ENSSSCG00000033823	XPNPEP3	589.429	485	0.282645	0.000848905	0.00307948
ENSSSCG00000007314	-	1097.39	951.178	0.205998	0.000853168	0.0030941
ENSSSCG00000011117	UPF2	555.022	455.135	0.286109	0.000862381	0.00312581
ENSSSCG00000042572	IMP3	601.208	491.157	0.291302	0.00086621	0.00313713
ENSSSCG00000008735	BOD1L1	1869.73	1663.85	0.169784	0.000869789	0.00314924
ENSSSCG00000006911	TGFBR3	688.98	574.246	0.262081	0.000873893	0.00316324
ENSSSCG00000037979	-	1979.76	1776.19	0.155501	0.000880349	0.00318574
ENSSSCG00000032674	TCEA3	633.369	527.259	0.266274	0.00088345	0.00319609
ENSSSCG00000011342	DHX30	1671.79	1493.26	0.162362	0.000890056	0.00321825
ENSSSCG00000001475	SLC39A7	4173.07	3847.86	0.116407	0.000892092	0.00322473
ENSSSCG00000016164	IKZF2	201.849	144.781	0.478216	0.000894387	0.00323215
ENSSSCG00000040185	TFAM	2875.63	2623.62	0.133705	0.000901364	0.00325384
ENSSSCG00000039469	DNAL1	474.935	381.596	0.316416	0.000924215	0.00332722
ENSSSCG00000000964	LMF2	1012.72	876.695	0.206929	0.00092538	0.00332972
ENSSSCG00000039295	MRPL34	633.15	514.538	0.297388	0.000928693	0.00334045
ENSSSCG00000007767	ZNF668	344.872	263.985	0.381943	0.000928862	0.00334045
ENSSSCG00000025545	HDAC6	977.684	840.413	0.217076	0.000931869	0.00334946
ENSSSCG00000009814	ANAPC5	838.99	715.12	0.230011	0.000934978	0.00335972
ENSSSCG00000026748	PLK1	1261.41	1103.95	0.193244	0.000954942	0.00342241
ENSSSCG00000035941	DSEL	756.88	642.668	0.237441	0.000958999	0.00343493
ENSSSCG00000046352	-	145.599	96.3505	0.602984	0.000963136	0.0034479
ENSSSCG00000040260	-	171.258	119.046	0.525572	0.000964261	0.003451
ENSSSCG00000029843	NPHP4	783.635	661.927	0.241457	0.000966628	0.00345761
ENSSSCG00000015497	KLHL20	630.225	519.687	0.279888	0.000974356	0.00348245
ENSSSCG00000007563	BRAT1	332.307	254.869	0.382706	0.000975479	0.00348553
ENSSSCG00000003779	TYW3	156.536	105.911	0.558371	0.000977443	0.00349161
ENSSSCG00000006029	NUDCD1	2699.75	2453.09	0.139306	0.000982065	0.00350719
ENSSSCG00000038423	GLA	697.851	589.277	0.245042	0.000984626	0.00351351
ENSSSCG00000014882	RSF1	1011.65	872.354	0.215469	0.000987684	0.00352348
ENSSSCG00000025156	BRWD3	428.629	339.218	0.34	0.00099466	0.00354473
ENSSSCG00000050566	-	84.3352	49.9556	0.75572	0.000998769	0.00355732
ENSSSCG00000000625	LRP6	527.246	431.511	0.288804	0.0010156	0.00361339
ENSSSCG00000030577	PBDC1	1149.05	998.802	0.203329	0.00103101	0.00366531
ENSSSCG00000006872	AGL	617.673	514.923	0.261905	0.00105745	0.0037543
ENSSSCG00000049805	-	123.595	79.5115	0.63381	0.00106131	0.00376649
ENSSSCG00000006982	ZDHHC2	1534.22	1354.38	0.18206	0.00106145	0.00376649
ENSSSCG00000006078	POP1	2243.25	2027.63	0.146277	0.00106636	0.00378187
ENSSSCG00000027278	ARL6	121.633	79.4465	0.616741	0.00106716	0.00378373
ENSSSCG00000028287	C2orf68	820.051	699.724	0.229119	0.00108074	0.0038288
ENSSSCG00000002410	CEP128	257.439	192.421	0.42187	0.00108248	0.00383396
ENSSSCG00000045005	FAM133B	933.921	804.015	0.21792	0.0010833	0.00383483
ENSSSCG00000028735	DDX51	1306.54	1151.85	0.180774	0.00108955	0.0038549
ENSSSCG00000015496	CENPL	413.147	327.23	0.338954	0.00109001	0.0038555
ENSSSCG00000020963	EPDR1	1773.28	1592.78	0.154155	0.00109529	0.00387316
ENSSSCG00000009704	HMGB2	4215.47	3903.74	0.111124	0.00109961	0.00388536
ENSSSCG00000013298	PDHX	1004.53	858.342	0.226972	0.00110002	0.00388575
ENSSSCG00000032474	CXCL10	1710.5	1530.72	0.161708	0.00110065	0.00388698
ENSSSCG00000004314	PM20D2	782.861	660.785	0.245849	0.00111453	0.00393181
ENSSSCG00000011069	ARMC4	283.436	216.079	0.390848	0.00112188	0.00395567
ENSSSCG00000035952	TGFB1I1	402.927	321.499	0.32531	0.00112362	0.00396074
ENSSSCG00000004023	FGFR1OP	431.307	346.981	0.314461	0.00112715	0.00397003
ENSSSCG00000005190	NFIB	134.718	87.8995	0.623536	0.00112929	0.00397651
ENSSSCG00000035403	RFX2	281.306	211.358	0.411098	0.00113442	0.00399352
ENSSSCG00000025248	PITPNA	1313.54	1159.77	0.179118	0.00114228	0.00401907
ENSSSCG00000051283	-	66.8638	37.1013	0.853575	0.00114432	0.00402519
ENSSSCG00000017602	STXBP4	319.161	245.611	0.380211	0.00114691	0.00403325
ENSSSCG00000003403	CENPS	307.133	235.836	0.380438	0.00115476	0.00405872
ENSSSCG00000002441	PPP4R3A	1503.84	1334.59	0.173405	0.00116281	0.00408483
ENSSSCG00000003439	DHRS3	610.065	506.019	0.267713	0.00116646	0.0040966
ENSSSCG00000009298	CDK8	1939.5	1751.23	0.147351	0.00117874	0.00413426
ENSSSCG00000009492	GPR180	843.108	718.873	0.228145	0.00117946	0.00413572
ENSSSCG00000010241	TET1	129.764	84.9949	0.611363	0.00118021	0.004137
ENSSSCG00000002425	PTPN21	277.135	210.401	0.396937	0.00119699	0.00419056
ENSSSCG00000006037	OXR1	629.964	515.366	0.2921	0.0011998	0.0041982
ENSSSCG00000032357	APPL1	1251.33	1090.04	0.201373	0.00120252	0.00420502
ENSSSCG00000034730	PIAS2	786.424	657.301	0.26152	0.00120269	0.00420502
ENSSSCG00000013761	CC2D1A	919.614	786.007	0.227077	0.0012043	0.00420953
ENSSSCG00000013084	TMEM216	172.243	119.107	0.526228	0.00121164	0.00423295
ENSSSCG00000032141	DUT	2139.12	1930.98	0.146796	0.0012248	0.00427333
ENSSSCG00000000179	CCDC65	121.764	79.762	0.611789	0.00123198	0.00429695
ENSSSCG00000032655	ALYREF	2310.28	2105.49	0.134063	0.00123221	0.00429695
ENSSSCG00000011623	TPRA1	522.682	428.452	0.285299	0.00124039	0.00431994
ENSSSCG00000036975	PSRC1	1024.7	891.968	0.20006	0.00125268	0.00436149
ENSSSCG00000025507	RPL27	11240.7	10661.1	0.0766512	0.0012575	0.00437598
ENSSSCG00000021184	OSGIN2	644.159	541.307	0.250907	0.00126271	0.00439298
ENSSSCG00000039216	CENPN	660.966	557.056	0.246205	0.00126395	0.00439566
ENSSSCG00000009594	SPTLC1	2423.52	2189.82	0.148032	0.00126987	0.00441442
ENSSSCG00000006550	ATP8B2	2504.74	2265.44	0.143709	0.00127659	0.00443548
ENSSSCG00000003815	ALG6	289.543	222.666	0.379058	0.00129691	0.0045002
ENSSSCG00000014907	CREBZF	1350.05	1180.92	0.194164	0.00130591	0.00452792
ENSSSCG00000004105	NUP43	704.249	596.96	0.238021	0.0013225	0.00458305
ENSSSCG00000015480	PRRC2C	5051.92	4705.74	0.103043	0.00132658	0.00459597
ENSSSCG00000007881	ERCC4	726.805	607.157	0.257277	0.00132852	0.00460153
ENSSSCG00000005426	FSD1L	888.078	759.506	0.22783	0.0013398	0.00463696
ENSSSCG00000017673	INTS2	593.663	484.876	0.294528	0.00134921	0.00466108
ENSSSCG00000021138	CEP250	637.66	528.769	0.268851	0.00137268	0.00473724
ENSSSCG00000008069	NOL8	112.467	69.9508	0.681227	0.00137917	0.00475471
ENSSSCG00000009896	BICDL1	372.105	296.066	0.330886	0.00138825	0.0047786
ENSSSCG00000005717	UCK1	391.375	308.034	0.344743	0.00140075	0.00481791
ENSSSCG00000009889	ALDH2	1834.92	1654.65	0.149039	0.00140132	0.00481863
ENSSSCG00000024136	AMPH	43.8211	20.7803	1.07286	0.00141054	0.00484907
ENSSSCG00000005055	LGALS3	23497.8	22414	0.0677817	0.00141999	0.00487906
ENSSSCG00000012416	CHIC1	642.208	537.601	0.257974	0.00142376	0.00489075
ENSSSCG00000010047	RSPH14	68.2273	37.4649	0.876446	0.00142561	0.00489584
ENSSSCG00000023277	NDUFA1	1174.28	1028.7	0.19209	0.0014337	0.00491855
ENSSSCG00000014961	CWC15	1820.2	1629.8	0.160168	0.00144264	0.0049454
ENSSSCG00000016590	SND1	2390.53	2181.32	0.132265	0.00145284	0.00497652
ENSSSCG00000007954	SLX4	320.32	237.292	0.42924	0.00145748	0.00499115
ENSSSCG00000002675	DNAAF1	36.7386	15.2519	1.27776	0.00145927	0.004996
ENSSSCG00000015402	CACNA2D1	1093.76	947.623	0.209583	0.00146051	0.00499896
ENSSSCG00000002898	LIN37	338.583	267.127	0.342469	0.00146804	0.00502343
ENSSSCG00000003589	SRSF4	2082.29	1888.03	0.142035	0.00147744	0.00505172
ENSSSCG00000001656	RRP36	647.326	540.051	0.262092	0.00147973	0.00505695
ENSSSCG00000009796	LRRC43	224.99	167.189	0.429384	0.0014844	0.0050694
ENSSSCG00000017604	HLF	231.576	170.866	0.442678	0.00148452	0.0050694
ENSSSCG00000007280	ITCH	2303.36	2089.33	0.141057	0.00148771	0.00507902
ENSSSCG00000010058	-	4024.13	3729.62	0.11025	0.00149009	0.00508322
ENSSSCG00000051266	-	39.3926	17.6068	1.17086	0.00150666	0.00513319
ENSSSCG00000004626	TMOD3	2280.53	2050.21	0.155599	0.00151958	0.0051759
ENSSSCG00000010046	GNAZ	1731.94	1541.13	0.166596	0.00152148	0.00518074
ENSSSCG00000003743	GALNT1	3578.6	3298.64	0.118647	0.00154131	0.00524053
ENSSSCG00000002654	FBXO31	876.443	754.505	0.215872	0.00155425	0.00528184
ENSSSCG00000045286	-	279.127	214.774	0.380466	0.00155716	0.00529039
ENSSSCG00000001667	ZNF318	436.363	353.174	0.303344	0.00155832	0.00529296
ENSSSCG00000013856	AP1M1	1366.58	1207.83	0.177677	0.00156229	0.00530512
ENSSSCG00000015355	DGKB	123.942	80.0458	0.637193	0.00156279	0.00530546
ENSSSCG00000027371	PCDHGA4	618.562	514.716	0.265423	0.00156622	0.00531303
ENSSSCG00000008836	SCFD2	212.313	155.419	0.449391	0.00158122	0.00535848
ENSSSCG00000023776	CCSAP	371.207	295.786	0.327369	0.00159389	0.00539729
ENSSSCG00000040334	CBX6	371.345	294.746	0.330752	0.00160648	0.00543578
ENSSSCG00000049475	-	595.675	493.128	0.270508	0.00161277	0.00545566
ENSSSCG00000005219	CDC37L1	385.573	309.891	0.316396	0.00163114	0.00551363
ENSSSCG00000010523	HOGA1	125.606	83.4794	0.589381	0.00163684	0.00553148
ENSSSCG00000015483	EEF1AKNMT	681.679	574.401	0.245826	0.00166013	0.00560593
ENSSSCG00000044588	-	296.237	227.456	0.378846	0.0016624	0.00561218
ENSSSCG00000033148	MRPL12	2630.77	2414.45	0.123551	0.00166311	0.00561271
ENSSSCG00000001918	NPTN	2525.16	2259.84	0.161296	0.00166393	0.00561309
ENSSSCG00000007494	CSTF1	984.19	857.765	0.197696	0.00166963	0.00563088
ENSSSCG00000032092	DDX5	11020.4	10450.6	0.0763865	0.00167228	0.00563841
ENSSSCG00000024692	RRBP1	2931.81	2686.66	0.124879	0.00167904	0.00565831
ENSSSCG00000003351	MMP23B	91.4067	55.5041	0.71692	0.00168753	0.00568406
ENSSSCG00000032687	CYP4V2	295.399	227.408	0.380899	0.00168861	0.00568627
ENSSSCG00000012625	PGRMC1	2876.96	2645.52	0.120679	0.00169694	0.00571143
ENSSSCG00000018085	-	166.781	118.349	0.494804	0.00169787	0.00571312
ENSSSCG00000035677	EPOP	54.3115	28.4401	0.935452	0.00170487	0.00573181
ENSSSCG00000038933	PURG	190.236	138.191	0.46266	0.00170514	0.00573181
ENSSSCG00000017551	FAM117A	171.412	120.763	0.502266	0.00171676	0.00576794
ENSSSCG00000025928	RPL18	12004.5	11404.1	0.0737825	0.00172195	0.00578101
ENSSSCG00000015175	VWA5A	764.887	654.928	0.22297	0.00173291	0.00581636
ENSSSCG00000031082	ATP13A2	2434.88	2204.79	0.141983	0.00174037	0.00583991
ENSSSCG00000010114	ESS2	742.538	628.106	0.239271	0.00174609	0.00585764
ENSSSCG00000003814	EFCAB7	347.131	275.198	0.333606	0.00174732	0.0058603
ENSSSCG00000032469	-	1535.24	1373.08	0.161262	0.00176285	0.00590793
ENSSSCG00000016193	CNOT9	1080.76	941.746	0.200347	0.0017643	0.0059113
ENSSSCG00000034896	HPRT1	1687.16	1515.49	0.155827	0.00176535	0.00591334
ENSSSCG00000021579	-	55.7347	29.6583	0.907214	0.00180528	0.00603798
ENSSSCG00000006879	PTBP2	1011.99	878.652	0.20645	0.00182613	0.00610313
ENSSSCG00000050176	-	433.59	343.436	0.338785	0.00182841	0.00610767
ENSSSCG00000010133	ARVCF	302.791	233.647	0.372358	0.00184879	0.00616959
ENSSSCG00000014375	HARS	922.526	801.428	0.202535	0.00185412	0.00618428
ENSSSCG00000009357	SMAD9	222.044	163.884	0.436694	0.00186307	0.00621257
ENSSSCG00000043089	-	371.268	297.139	0.323171	0.00186509	0.00621738
ENSSSCG00000011877	CD86	511.01	422.607	0.274181	0.00186875	0.00622684
ENSSSCG00000039473	-	1480.51	1321.51	0.163706	0.00187326	0.00623876
ENSSSCG00000037531	MAP3K11	836.198	721.722	0.211498	0.00189574	0.00630258
ENSSSCG00000013445	CSNK1G2	1855.97	1677.29	0.146421	0.00193783	0.00643772
ENSSSCG00000025349	CCDC14	287.689	223.691	0.365026	0.00194255	0.00644856
ENSSSCG00000003700	ESCO1	556.407	461.192	0.270132	0.00194709	0.00646205
ENSSSCG00000008382	USP34	1906.04	1718.88	0.149769	0.00195234	0.00647784
ENSSSCG00000023996	CASC4	1901.6	1707.57	0.15696	0.00196706	0.00652182
ENSSSCG00000036960	NOP10	460.337	378.127	0.283816	0.00196772	0.00652239
ENSSSCG00000026922	DRAM2	1399.82	1248.14	0.165542	0.00197264	0.00653706
ENSSSCG00000012155	SCML2	329.453	260.099	0.341741	0.00197491	0.00654295
ENSSSCG00000011366	SLC25A20	704.887	596.767	0.239177	0.0019754	0.00654295
ENSSSCG00000008287	-	630.215	532.656	0.243502	0.00198205	0.00656009
ENSSSCG00000029855	LHFPL6	800.77	688.523	0.218768	0.00198645	0.00657305
ENSSSCG00000042787	-	299.656	230.017	0.376806	0.00200217	0.00662013
ENSSSCG00000016367	RNPEPL1	1438.94	1277.68	0.170314	0.00200466	0.00662672
ENSSSCG00000032046	ERCC5	1057.08	923.212	0.196521	0.00202723	0.00669801
ENSSSCG00000032304	MAEA	1441.17	1282.28	0.167026	0.00203844	0.00673335
ENSSSCG00000004577	ICE2	401.471	323.8	0.312819	0.00203992	0.00673659
ENSSSCG00000020846	SCARA3	488.457	399.797	0.288821	0.00204542	0.00675309
ENSSSCG00000022089	ADGRF4	57.4105	30.5135	0.904914	0.00206515	0.00681483
ENSSSCG00000025912	URI1	1107.53	973.895	0.186738	0.00206624	0.00681674
ENSSSCG00000000104	DDX17	3513.02	3254.75	0.111169	0.00206692	0.00681732
ENSSSCG00000005177	SH3GL2	412.249	334.782	0.302293	0.00207394	0.00683709
ENSSSCG00000034105	TMEM127	911.692	789.958	0.206045	0.00208261	0.00686056
ENSSSCG00000038442	TMLHE	885.11	769.02	0.202459	0.00210927	0.00694496
ENSSSCG00000028406	FOCAD	1034.32	907.398	0.188153	0.0021178	0.00697134
ENSSSCG00000029385	LIAS	1139.22	1007.04	0.178667	0.00214578	0.00705821
ENSSSCG00000034924	JRKL	424.697	338.561	0.33042	0.00215024	0.00706988
ENSSSCG00000015528	AXDND1	100.223	63.5252	0.65761	0.0021572	0.00709053
ENSSSCG00000008902	PPAT	787.928	672.401	0.226912	0.00217029	0.0071318
ENSSSCG00000049656	-	434.268	354.17	0.297	0.00217188	0.00713526
ENSSSCG00000004388	ARMC2	236.175	177.821	0.413099	0.00217597	0.00714343
ENSSSCG00000015079	BACE1	511.208	419.051	0.285474	0.00218113	0.00715859
ENSSSCG00000004166	AHI1	269.045	208.133	0.369833	0.00219475	0.00720153
ENSSSCG00000011787	MAGEF1	200.412	140.402	0.508711	0.00219552	0.00720227
ENSSSCG00000032319	-	354.969	283.562	0.324271	0.00220603	0.00723496
ENSSSCG00000023992	CEP112	343.148	273.451	0.328643	0.00220961	0.00724493
ENSSSCG00000036885	ZNF654	469.704	385.448	0.282673	0.00221475	0.00725822
ENSSSCG00000032909	CDCA8	859.48	745.346	0.206522	0.00223632	0.00732351
ENSSSCG00000017668	VMP1	6633.32	6234.22	0.0903291	0.00223986	0.0073333
ENSSSCG00000009862	RNFT2	579.329	481.602	0.26373	0.00224986	0.00736241
ENSSSCG00000015961	CDCA7	714.741	610.162	0.230095	0.00225738	0.0073834
ENSSSCG00000017504	CDK12	1685.46	1522.01	0.147869	0.00228147	0.00745855
ENSSSCG00000004047	MRPL18	1246.58	1088.56	0.194132	0.00228229	0.00745939
ENSSSCG00000026106	TXNDC15	1031.37	903.613	0.190258	0.00228648	0.00747127
ENSSSCG00000003760	TTLL7	345.996	275.422	0.330985	0.00229124	0.00748499
ENSSSCG00000010174	EXOC8	614.148	517.362	0.248501	0.00230134	0.00751614
ENSSSCG00000012297	CCDC22	403.38	324.342	0.312694	0.00231363	0.00755258
ENSSSCG00000023732	KLHDC7A	136.735	91.9358	0.564504	0.00232175	0.00757721
ENSSSCG00000008807	GUF1	757.08	648.951	0.223864	0.00232867	0.00759795
ENSSSCG00000037634	FOXA1	115.936	77.0703	0.592689	0.00232998	0.00760038
ENSSSCG00000020899	CDC16	1472.73	1320.22	0.158195	0.00239971	0.00780683
ENSSSCG00000001930	-	35244.7	33750.2	0.0623466	0.00241045	0.00783603
ENSSSCG00000014020	CANX	14787.3	14101.2	0.0689396	0.00242127	0.00786735
ENSSSCG00000008978	CXCL11	674.816	572.965	0.237318	0.00242652	0.00788249
ENSSSCG00000037706	PRKAR2B	1922.67	1738.63	0.145549	0.00243234	0.00789947
ENSSSCG00000028275	INTS5	611.54	515.345	0.246137	0.0024404	0.00792372
ENSSSCG00000003922	UROD	407.084	330.366	0.301173	0.00244845	0.00794794
ENSSSCG00000012152	-	460.712	371.258	0.313298	0.00246225	0.00799078
ENSSSCG00000040990	-	234.563	175.644	0.415117	0.00248753	0.00806891
ENSSSCG00000012758	NSDHL	864.11	750.015	0.20308	0.0024986	0.00810126
ENSSSCG00000010605	STN1	613.596	515.214	0.249639	0.0025097	0.00813487
ENSSSCG00000000469	LEMD3	814.295	700.239	0.220635	0.00251034	0.00813495
ENSSSCG00000004639	USP8	1114.83	985.056	0.179584	0.00251223	0.00813911
ENSSSCG00000012021	MRPL39	1157.93	1022.15	0.180159	0.00252261	0.00816878
ENSSSCG00000024028	STARD3NL	433.119	355.152	0.286434	0.0025247	0.00817355
novel.322	-	116.904	74.0366	0.655041	0.00252705	0.00817919
ENSSSCG00000017732	ZNF207	4051.69	3773.3	0.10221	0.0025332	0.0081951
ENSSSCG00000028530	TMEM52	248.826	188.029	0.40432	0.00253923	0.00821063
ENSSSCG00000040959	ZNF131	656.051	553.502	0.245225	0.00254309	0.00821914
ENSSSCG00000011933	NECTIN3	1720.09	1557.41	0.14325	0.00254845	0.00823445
ENSSSCG00000023426	-	1004.15	880.973	0.189616	0.00255179	0.00824323
ENSSSCG00000036067	PDP2	809.401	695.549	0.218922	0.00255934	0.00826276
ENSSSCG00000014887	ALG8	530.134	438.222	0.272556	0.0025697	0.00829308
ENSSSCG00000035706	-	68.0919	38.3408	0.82437	0.0025707	0.00829428
ENSSSCG00000015883	2022-03-07	1463.17	1310.13	0.159746	0.00257995	0.00832012
ENSSSCG00000012117	PRPS2	2070.44	1889.36	0.131919	0.00258687	0.00834041
ENSSSCG00000008400	CFAP36	1110.33	979.866	0.181807	0.00258791	0.00834175
ENSSSCG00000004216	ECHDC1	590.655	498.38	0.246862	0.00260719	0.00839984
ENSSSCG00000047090	-	442.821	363.84	0.283506	0.0026338	0.00847942
ENSSSCG00000032541	TIGD2	383.178	307.17	0.317766	0.00265974	0.00854848
ENSSSCG00000032312	RAB11A	8404.87	7949.93	0.0810594	0.00266418	0.00855863
ENSSSCG00000027280	SNORD99	81.6876	50.3193	0.704719	0.00267045	0.00857462
ENSSSCG00000017420	CNP	708.638	605.143	0.227403	0.00268802	0.00862483
ENSSSCG00000009176	LAMTOR3	1184.65	1042.05	0.184655	0.00269466	0.00864404
ENSSSCG00000000981	CRELD2	582.818	482.407	0.271814	0.00271725	0.00871233
ENSSSCG00000012452	-	1034.48	901.038	0.201337	0.00278332	0.00890915
ENSSSCG00000004766	RAD51	509.894	420.167	0.280897	0.00281406	0.00899678
ENSSSCG00000015948	DYNC1I2	2285.75	2078.44	0.137556	0.00282068	0.00901577
ENSSSCG00000013650	-	2489.71	2281.67	0.125787	0.00282711	0.00903414
ENSSSCG00000017665	DHX40	1636.49	1479.69	0.146029	0.00282868	0.00903702
ENSSSCG00000023376	PARD6G	114.469	73.9346	0.635237	0.00285084	0.00909909
ENSSSCG00000010239	RUFY2	523.143	435.207	0.26347	0.00287088	0.00915865
novel.206	-	142.363	98.1821	0.543211	0.0028725	0.00916165
ENSSSCG00000017917	MINK1	3196.7	2955.1	0.112968	0.00287743	0.00917515
[truncated: 593 more rows]

## Sheet: Table S5
Table S5 Differentially Expression Genes of down-regulation (si-MLL1 vs si-MLL1-NC)
gene_id	gene_name	si_MLL1	si_NC	log2FoldChange	pvalue	padj
ENSSSCG00000016174	FN1	96063.7	144145	-0.585504	0	0
ENSSSCG00000007067	JAG1	18802.1	31337.8	-0.736794	0	0
ENSSSCG00000038594	-	12157.7	23866.5	-0.973101	0	0
ENSSSCG00000031888	DDIT4	7662.55	16324	-1.0912	0	0
ENSSSCG00000006835	SARS	7052.07	14045.8	-0.994046	0	0
ENSSSCG00000031262	TXNIP	5720.26	13705.1	-1.2605	0	0
ENSSSCG00000017525	NFE2L1	6484.67	12191	-0.91107	0	0
ENSSSCG00000037066	GADD45A	5169.45	11101.3	-1.10244	0	0
ENSSSCG00000013448	MKNK2	4425.02	9804.52	-1.14812	0	0
ENSSSCG00000025423	KCNK5	4318.96	9250.32	-1.09913	0	0
ENSSSCG00000005437	KLF4	2916.45	7436.34	-1.34956	0	0
ENSSSCG00000016824	RAI14	3004.74	6926.09	-1.20451	0	0
ENSSSCG00000039862	TRIB3	1815.57	5238.73	-1.52929	0	0
ENSSSCG00000039348	H1F0	17460.3	30359.8	-0.798147	1.28902e-298	1.14594e-295
ENSSSCG00000015340	ASNS	6442.81	12043.2	-0.902648	3.03146e-283	2.52653e-280
ENSSSCG00000029456	SLC7A1	3739.75	7637.16	-1.03027	6.94482e-283	5.4476e-280
ENSSSCG00000007718	CLDN4	7715.28	13726.1	-0.831408	9.84906e-278	7.29651e-275
ENSSSCG00000017578	ITGA3	38017.6	60725.1	-0.67576	6.77374e-277	4.7541e-274
ENSSSCG00000002723	AARS	5145.13	9660.4	-0.909151	2.22353e-273	1.48254e-270
ENSSSCG00000022404	SLC3A2	4111.71	8261.6	-1.0067	1.4477e-272	9.19288e-270
ENSSSCG00000039053	VGF	2032.94	5226.61	-1.36308	1.14984e-270	6.96962e-268
ENSSSCG00000021597	PHLDA2	6216.68	11877.6	-0.934326	3.02275e-268	1.75254e-265
ENSSSCG00000037449	CSF1	8524.76	14457.5	-0.762048	7.56284e-264	4.2021e-261
ENSSSCG00000016677	GARS	6706.18	11923.7	-0.83046	1.75865e-263	9.38065e-261
ENSSSCG00000010607	COL17A1	21213.3	32399	-0.611162	1.02137e-259	5.23843e-257
ENSSSCG00000017705	CCL5	3281.97	7088.51	-1.11178	3.2235e-253	1.59205e-250
ENSSSCG00000009256	ANTXR2	4201.64	7847.62	-0.901396	3.5556e-235	1.63496e-232
ENSSSCG00000009633	-	4118.6	7736.49	-0.909184	6.33483e-230	2.81583e-227
ENSSSCG00000032996	SLC7A5	5993.78	11187.4	-0.9005	2.58292e-229	1.11107e-226
ENSSSCG00000040162	NUPR1	1787.41	4270.98	-1.25731	6.34629e-223	2.64462e-220
ENSSSCG00000006987	SLC7A2	1202.95	3203.55	-1.41258	1.29305e-221	5.2251e-219
ENSSSCG00000010312	PLAU	3123.6	6430.09	-1.04167	3.06863e-215	1.20353e-212
ENSSSCG00000005287	PSAT1	3722.36	7043.51	-0.920245	3.06549e-211	1.16795e-208
ENSSSCG00000027480	KLF10	3509.5	6638.6	-0.91921	4.78959e-202	1.77415e-199
ENSSSCG00000029163	BCAT1	4494.59	8386.64	-0.899269	3.87567e-197	1.36005e-194
ENSSSCG00000004789	THBS1	4157.1	7484.52	-0.847862	2.09407e-193	7.16012e-191
ENSSSCG00000028282	SLC1A4	1297.15	3202.9	-1.3048	1.24004e-189	4.13397e-187
ENSSSCG00000006502	ARHGEF2	3172.59	6069.07	-0.936006	7.55163e-188	2.45612e-185
ENSSSCG00000015618	LAMB3	3309.16	6102.14	-0.883229	8.80026e-182	2.79408e-179
ENSSSCG00000036136	BHLHE40	3801.05	6916.34	-0.863082	6.87165e-180	2.13101e-177
ENSSSCG00000004509	LIPG	8156.02	13074.3	-0.68078	1.88308e-177	5.58019e-175
ENSSSCG00000029438	SESN2	673.496	2018.43	-1.58331	2.84445e-168	8.07038e-166
ENSSSCG00000011407	RASSF1	1478.74	3368.44	-1.18779	8.52413e-167	2.31978e-164
ENSSSCG00000010479	RBP4	127057	175068	-0.462477	6.60485e-166	1.72698e-163
ENSSSCG00000003105	SLC1A5	10034.1	16021.9	-0.675457	1.81548e-164	4.65565e-162
ENSSSCG00000039770	SLC6A9	1307.24	3022.36	-1.20954	1.04149e-163	2.57189e-161
ENSSSCG00000001695	VEGFA	2473.71	4772.78	-0.947804	2.4869e-162	6.0296e-160
ENSSSCG00000003471	EPHA2	4056.11	7056.8	-0.799294	4.33804e-160	1.01487e-157
ENSSSCG00000038185	EREG	8139.03	12686.2	-0.639895	1.06624e-159	2.45143e-157
ENSSSCG00000002516	WARS	2156.71	4347.86	-1.01205	7.43447e-157	1.68032e-154
ENSSSCG00000004195	ARG1	2483.6	4770.99	-0.941828	8.90092e-157	1.97823e-154
novel.118	-	29520.6	43487	-0.558951	1.04625e-147	2.25028e-145
ENSSSCG00000033010	-	5209.36	8517.83	-0.709348	7.05335e-146	1.49296e-143
ENSSSCG00000004154	TNFAIP3	3717.75	6355.19	-0.773289	8.39262e-143	1.74868e-140
ENSSSCG00000012026	ADAMTS1	4374.43	7361.24	-0.750415	2.48416e-141	5.09636e-139
ENSSSCG00000035774	ERRFI1	1849.48	3664.88	-0.986373	1.7393e-139	3.51418e-137
ENSSSCG00000015850	DUSP4	3820.76	6430.91	-0.751128	6.32089e-138	1.23954e-135
ENSSSCG00000001137	HIST1H1D	3221.04	5533.79	-0.781033	1.41149e-132	2.72786e-130
ENSSSCG00000038521	CHAC1	1245.01	2718.16	-1.12541	1.48245e-124	2.67142e-122
ENSSSCG00000032164	PEA15	4461.12	7264.58	-0.704065	1.10804e-123	1.97009e-121
ENSSSCG00000034723	PYCR1	3077.7	5302.16	-0.785177	1.40368e-123	2.4629e-121
ENSSSCG00000031380	MARCKSL1	1475.43	3027.38	-1.03745	9.54814e-121	1.65357e-118
ENSSSCG00000022126	EGFR	6998.43	10520.6	-0.588186	7.03065e-119	1.20197e-116
ENSSSCG00000003155	PPP1R15A	1529.3	2999.96	-0.972359	5.71763e-118	9.65121e-116
ENSSSCG00000003709	LAMA3	1580.93	3155	-0.996959	8.92695e-118	1.48801e-115
ENSSSCG00000012173	SAT1	6683.77	10208.8	-0.610905	4.11138e-116	6.76855e-114
ENSSSCG00000010464	PPP1R3C	1310.09	2728.47	-1.05907	3.27184e-113	5.25662e-111
ENSSSCG00000034259	PMEPA1	1742.72	3260.62	-0.903692	1.49021e-112	2.33787e-110
ENSSSCG00000003600	TINAGL1	4689.82	7332.71	-0.645481	3.62667e-111	5.62345e-109
ENSSSCG00000009422	TSC22D1	14016.2	19299.4	-0.461272	2.95461e-110	4.5287e-108
ENSSSCG00000017430	EIF1	8580.32	12140.5	-0.50091	1.4278e-109	2.16361e-107
ENSSSCG00000010345	GHITM	8373.12	11850.4	-0.501211	2.39568e-108	3.58948e-106
ENSSSCG00000032242	HMGA1	3840.91	6191.84	-0.689163	5.5843e-107	8.27407e-105
ENSSSCG00000022649	SLC7A11	1488.57	3011.8	-1.01635	2.55361e-106	3.70135e-104
ENSSSCG00000023873	AZIN1	5783.88	8477.86	-0.551664	5.90456e-104	8.37631e-102
ENSSSCG00000008164	MAP4K4	8974.38	12496.7	-0.477799	1.12425e-103	1.57809e-101
ENSSSCG00000008068	IARS	6052	8954.92	-0.565028	3.82696e-102	5.31588e-100
ENSSSCG00000017561	ABCC3	5172.37	7701.64	-0.57466	1.77463e-99	2.43966e-97
ENSSSCG00000037910	DUSP6	5416.1	8056.46	-0.57256	6.78947e-99	9.23852e-97
novel.139	-	28840.2	37667.2	-0.38505	2.8379e-97	3.82257e-95
ENSSSCG00000015099	BCL9L	4126.9	6357.24	-0.623798	2.96983e-97	3.96027e-95
ENSSSCG00000005012	ARF6	10230	14083.3	-0.461055	3.81341e-97	5.03483e-95
ENSSSCG00000015556	LAMC2	6472.6	9321.14	-0.526532	6.9024e-97	8.93626e-95
ENSSSCG00000014016	SQSTM1	3907.68	6134.11	-0.650886	1.01544e-96	1.28961e-94
ENSSSCG00000007032	PLAT	25312.6	32661.3	-0.367798	9.82333e-95	1.23579e-92
ENSSSCG00000001689	GTPBP2	891.587	1910.69	-1.10074	2.23554e-93	2.73495e-91
ENSSSCG00000032434	PLAUR	989.53	2111.49	-1.09352	3.63668e-92	4.40034e-90
ENSSSCG00000005965	MYC	7417.85	10542	-0.506875	3.66283e-92	4.40034e-90
ENSSSCG00000039894	-	6949.34	10376.9	-0.579041	1.386e-91	1.65021e-89
ENSSSCG00000001565	CDKN1A	1708.3	3075.38	-0.848857	5.2234e-90	6.16407e-88
ENSSSCG00000008963	AREG	1298.2	2471.2	-0.928498	9.06407e-89	1.06026e-86
ENSSSCG00000010580	NFKB2	4209.38	6270.99	-0.575042	1.82712e-88	2.08245e-86
ENSSSCG00000004412	MICAL1	1945.9	3403.41	-0.807513	4.98563e-88	5.63419e-86
ENSSSCG00000034293	ARL4C	1370.83	2553.94	-0.897863	7.75834e-88	8.6939e-86
ENSSSCG00000016991	DUSP1	2853.63	4662.83	-0.709195	1.01435e-87	1.12719e-85
ENSSSCG00000000521	PHLDA1	703.172	1626.2	-1.21028	1.36774e-85	1.49498e-83
ENSSSCG00000002009	PCK2	805.64	1741.39	-1.11193	4.03997e-85	4.37992e-83
ENSSSCG00000015595	ATF3	2173.23	3602.49	-0.728865	2.13868e-84	2.29994e-82
ENSSSCG00000040445	RND3	2941.31	4737.47	-0.687148	1.53534e-83	1.61211e-81
ENSSSCG00000023423	UBALD2	2325.05	3834.6	-0.721652	2.84645e-83	2.96542e-81
ENSSSCG00000044841	-	3634.66	5569.25	-0.615382	1.2389e-82	1.27083e-80
ENSSSCG00000016887	ITGA2	3530.64	5537.96	-0.648945	1.25161e-82	1.27407e-80
ENSSSCG00000006346	ATF6	5307.45	7737.15	-0.543298	1.31073e-82	1.32413e-80
ENSSSCG00000000293	ITGA5	4363.85	6450.9	-0.563949	1.57214e-81	1.56451e-79
ENSSSCG00000026082	DNAJC3	9219.8	12367.7	-0.423838	7.87264e-81	7.77642e-79
ENSSSCG00000020864	VDR	432.669	1136.56	-1.39283	1.12671e-80	1.10476e-78
ENSSSCG00000032761	-	18211.8	24984.8	-0.456343	1.21643e-79	1.17544e-77
ENSSSCG00000008468	PKDCC	2927.33	4585.88	-0.648217	6.75253e-79	6.43178e-77
ENSSSCG00000039094	PLEC	29396.1	38989.9	-0.407672	9.09627e-79	8.60275e-77
ENSSSCG00000001952	NFKBIA	3724.75	5674.74	-0.607837	2.08257e-78	1.95571e-76
ENSSSCG00000016140	FZD5	1553.3	2880.34	-0.89044	4.18604e-77	3.90356e-75
ENSSSCG00000026383	NRP2	2340.49	3770.15	-0.687506	5.1307e-77	4.75124e-75
ENSSSCG00000040575	ISG15	15497.8	20362.4	-0.394146	1.71648e-75	1.57857e-73
ENSSSCG00000033299	FLNA	31976.3	42412.1	-0.407664	1.32822e-73	1.19674e-71
ENSSSCG00000017202	H3F3B	18631	24098	-0.371	2.57495e-73	2.30449e-71
ENSSSCG00000027529	BIRC3	5461.69	8329.12	-0.6079	6.71321e-73	5.92852e-71
ENSSSCG00000035863	PLIN2	8453.97	11283.2	-0.416703	1.22944e-72	1.07859e-70
ENSSSCG00000030153	SMURF1	1895.87	3130.75	-0.723606	2.35038e-72	2.03521e-70
ENSSSCG00000016817	TARS	4635.26	6613.72	-0.512917	8.74411e-72	7.52275e-70
ENSSSCG00000000839	ALDH1L2	1400.83	2459.87	-0.811733	1.00508e-71	8.59154e-70
ENSSSCG00000036723	EMP1	14698.4	18696.4	-0.347158	1.03316e-70	8.7753e-69
ENSSSCG00000007085	DSTN	6473.21	8839.07	-0.449641	1.85504e-70	1.56563e-68
ENSSSCG00000027722	BMP2K	632.078	1383.03	-1.1297	2.38233e-70	1.99801e-68
ENSSSCG00000002815	ADGRG1	3644.02	5506.12	-0.595876	3.79072e-70	3.15933e-68
ENSSSCG00000013735	JUNB	2386.63	3839.65	-0.686793	1.07346e-69	8.89102e-68
ENSSSCG00000005981	FBXO32	1482.35	2545.57	-0.779917	1.2266e-69	1.00967e-67
ENSSSCG00000014362	HBEGF	1449.88	2662.77	-0.876474	1.40745e-69	1.15143e-67
ENSSSCG00000039541	ANKRD11	4763.22	6980.94	-0.552397	3.23906e-68	2.63371e-66
ENSSSCG00000006940	CCN1	3190.09	4937.25	-0.630761	4.2186e-68	3.4094e-66
ENSSSCG00000029592	GPRC5A	1991.66	3249.42	-0.707166	6.67455e-68	5.36175e-66
ENSSSCG00000015541	IER5	3274.04	4811	-0.555334	3.06072e-67	2.44399e-65
ENSSSCG00000033537	-	2279.89	3592.01	-0.655548	3.0913e-67	2.45372e-65
ENSSSCG00000010276	UNC5B	1985.11	3442.56	-0.794577	4.77851e-67	3.7705e-65
ENSSSCG00000017584	PPP1R9B	5598.18	7730.49	-0.466096	3.77592e-66	2.96187e-64
ENSSSCG00000016900	ESM1	563.515	1267.19	-1.16793	9.88966e-66	7.62304e-64
ENSSSCG00000015955	ITGA6	15668.9	20111.4	-0.359883	1.05587e-65	8.092e-64
ENSSSCG00000033327	PDGFB	634.852	1391.15	-1.13216	5.11413e-65	3.85293e-63
ENSSSCG00000010509	PIK3AP1	3358.05	4914.05	-0.548904	1.017e-64	7.6189e-63
ENSSSCG00000005979	ANXA13	20119	25084.7	-0.318362	1.3055e-64	9.72562e-63
ENSSSCG00000027745	ABCG1	895.921	1720.04	-0.940318	1.85425e-64	1.37369e-62
ENSSSCG00000025981	SLC38A5	1465.9	2492.3	-0.766448	1.31345e-63	9.67673e-62
ENSSSCG00000036129	RNF114	2976.55	4489.77	-0.592156	2.45896e-63	1.80166e-61
ENSSSCG00000039909	ICAM2	1098.33	1971.02	-0.844021	1.58498e-62	1.14868e-60
ENSSSCG00000002812	KIFC3	996.05	1915.01	-0.944832	1.89005e-61	1.35504e-59
ENSSSCG00000008289	MTHFD2	1555.26	2579.96	-0.729616	3.13558e-61	2.23599e-59
ENSSSCG00000011298	CDCP1	1970.7	3120.96	-0.66373	4.99211e-61	3.54095e-59
ENSSSCG00000020976	CSRP1	5795.54	7869.81	-0.441507	7.92565e-61	5.59198e-59
ENSSSCG00000040779	-	1155.06	2061.4	-0.835868	9.28627e-61	6.51749e-59
ENSSSCG00000030369	YARS	2973.69	4458.84	-0.584457	1.50759e-59	1.04707e-57
ENSSSCG00000030241	TSC22D3	1105.18	2082.18	-0.912895	2.00942e-59	1.38837e-57
ENSSSCG00000028304	ZFP36L1	2189.35	3527.28	-0.686967	7.45835e-59	5.10036e-57
ENSSSCG00000038366	RAP2B	1028.82	1877.95	-0.8689	2.35767e-58	1.59592e-56
ENSSSCG00000012857	CARS	1605.06	2612.74	-0.702302	2.78605e-58	1.87636e-56
ENSSSCG00000002867	CEBPG	975.123	1777.78	-0.865148	9.45916e-58	6.33859e-56
ENSSSCG00000017204	ITGB4	6469.72	8863.15	-0.454374	9.8079e-58	6.53942e-56
ENSSSCG00000004894	SERPINB5	11175.1	14719.8	-0.397041	1.09513e-56	7.26542e-55
ENSSSCG00000001703	NFKBIE	1444.47	2454.04	-0.765784	2.59579e-56	1.70516e-54
ENSSSCG00000000488	MDM2	3322.14	4797.49	-0.529463	3.33232e-56	2.17826e-54
ENSSSCG00000005601	HSPA5	23188.1	28333.7	-0.289155	5.41847e-56	3.52465e-54
ENSSSCG00000004952	SMAD3	2944.88	4283.4	-0.540985	6.5966e-56	4.27018e-54
ENSSSCG00000015579	PTGS2	271.24	727.082	-1.42049	7.83823e-56	5.04941e-54
ENSSSCG00000002847	GPT2	2102.46	3243.09	-0.624527	1.24717e-55	7.99571e-54
ENSSSCG00000006651	ADAMTSL4	1369.22	2582.34	-0.917082	1.33465e-55	8.5156e-54
ENSSSCG00000010081	MAPK1	5646.23	7667.7	-0.441601	1.54421e-55	9.75924e-54
ENSSSCG00000011033	VIM	42575.1	50713.5	-0.252397	2.24319e-55	1.41099e-53
ENSSSCG00000008648	RSAD2	9208.72	11860.4	-0.364771	2.48194e-55	1.55383e-53
ENSSSCG00000003079	-	1921.77	3028	-0.655388	3.08807e-55	1.92427e-53
ENSSSCG00000032622	SLC39A14	3185.41	4580.94	-0.523968	5.31396e-55	3.29589e-53
ENSSSCG00000040961	LIF	899.348	1628.74	-0.857449	6.20292e-55	3.82944e-53
ENSSSCG00000034207	CEBPB	5079.25	7250.57	-0.512607	7.77069e-55	4.77521e-53
ENSSSCG00000032613	SNAI1	529.902	1105.56	-1.06189	1.04162e-54	6.37154e-53
ENSSSCG00000014817	ARAP1	2836.02	4309.94	-0.604286	7.20708e-54	4.34871e-52
ENSSSCG00000015390	-	582.685	1246.25	-1.09702	1.10669e-53	6.6476e-52
ENSSSCG00000000370	DGKA	2698.05	3932.5	-0.543676	1.41081e-53	8.4364e-52
ENSSSCG00000022864	EIF6	4791.85	6479.23	-0.435258	1.73683e-53	1.03395e-51
ENSSSCG00000022592	FIBIN	637.831	1276.69	-1.00276	5.03592e-53	2.95833e-51
ENSSSCG00000013655	ICAM1	2384.94	3532.52	-0.566762	8.33361e-53	4.85278e-51
ENSSSCG00000011471	FLNB	8891.72	11339.6	-0.351047	1.5995e-52	9.23348e-51
ENSSSCG00000005533	PTGS1	895.768	1596.34	-0.833696	4.18202e-52	2.40376e-50
ENSSSCG00000002252	ARRDC4	1586.51	2613.2	-0.718488	1.07554e-51	6.15549e-50
ENSSSCG00000012252	DDX3X	13817.6	17149.4	-0.311536	1.37869e-51	7.85678e-50
ENSSSCG00000024351	MET	4333.36	6117.32	-0.49751	1.57738e-51	8.95081e-50
ENSSSCG00000033786	-	4520.28	6375.4	-0.495469	1.43646e-50	8.01475e-49
ENSSSCG00000025652	CDH1	13298.5	16423.8	-0.304444	2.62528e-50	1.45867e-48
ENSSSCG00000035297	ISG12(A)	7712.29	9892.2	-0.359217	3.57555e-50	1.97842e-48
ENSSSCG00000016784	ANKH	1291.79	2123.11	-0.715977	5.15576e-50	2.84099e-48
ENSSSCG00000006777	RHOC	7775.71	10036.3	-0.368375	1.16582e-49	6.37142e-48
ENSSSCG00000029998	KLF7	776.842	1430.91	-0.881689	1.22822e-49	6.68502e-48
ENSSSCG00000008239	CAPG	5764.97	7592.26	-0.396899	3.11217e-49	1.68702e-47
ENSSSCG00000011426	POC1A	5615.5	7404.16	-0.399136	1.07402e-48	5.77501e-47
ENSSSCG00000001906	CYP1A1	1067.25	1810.15	-0.76266	1.29261e-48	6.92246e-47
ENSSSCG00000012403	OGT	3619.28	5034.91	-0.475684	1.61358e-48	8.60684e-47
ENSSSCG00000006581	-	6712.49	8782.44	-0.388251	1.8929e-48	1.00565e-46
ENSSSCG00000022301	EIF4EBP1	3809.83	5279.69	-0.470904	2.25661e-48	1.19412e-46
ENSSSCG00000029230	ECM1	1102.37	1897.49	-0.784433	4.55045e-48	2.38899e-46
ENSSSCG00000016459	EPHA1	1291.12	2114.22	-0.711357	8.47557e-48	4.41491e-46
ENSSSCG00000003189	PRMT1	6966.97	9066.16	-0.380275	1.15452e-47	5.99045e-46
ENSSSCG00000006296	ATP1B1	14339.2	17719	-0.30513	1.28283e-47	6.63042e-46
ENSSSCG00000008090	IL1A	880.192	1571.51	-0.835043	2.11163e-47	1.08721e-45
ENSSSCG00000035790	BTG1	2108.34	3117.84	-0.564794	2.26948e-47	1.16398e-45
ENSSSCG00000009592	NFIL3	2397.27	3682.46	-0.619484	2.38433e-47	1.21355e-45
ENSSSCG00000040879	CNBP	9567.26	12163.1	-0.346526	5.86867e-47	2.96435e-45
ENSSSCG00000005911	OPLAH	1976.28	3026.49	-0.61579	1.0528e-46	5.29775e-45
ENSSSCG00000025582	-	1269.1	2058.44	-0.69827	1.64009e-46	8.22202e-45
ENSSSCG00000035212	KLF6	3517.52	5136.17	-0.545275	1.8422e-46	9.20065e-45
ENSSSCG00000017962	KDM6B	875.969	1550.66	-0.823324	3.43094e-46	1.7008e-44
ENSSSCG00000037002	SERTAD2	2324.05	3365.77	-0.534202	3.93381e-46	1.94286e-44
ENSSSCG00000032320	TCIM	550.595	1117.04	-1.02009	7.98006e-46	3.91228e-44
ENSSSCG00000014338	HSPA9	9363.53	11792.3	-0.332884	9.21094e-46	4.48277e-44
ENSSSCG00000017690	DHRS11	1809.61	2824.95	-0.642537	1.22377e-45	5.91265e-44
ENSSSCG00000013775	ADGRE5	2100.85	3096.65	-0.559928	7.01418e-45	3.36453e-43
ENSSSCG00000039952	ZFAND3	1045.51	1787.16	-0.773556	1.31359e-44	6.27837e-43
ENSSSCG00000004192	CCN2	2793.14	3948.92	-0.498949	2.27784e-44	1.08482e-42
ENSSSCG00000008311	CYP26B1	408.883	857.939	-1.0692	6.13314e-44	2.87977e-42
ENSSSCG00000012967	FOSL1	1206.13	1959.59	-0.700156	1.36543e-43	6.38877e-42
ENSSSCG00000024696	CCNYL1	5219.01	7033.67	-0.429601	3.79323e-43	1.76863e-41
ENSSSCG00000021514	OCLN	3588.99	4952.74	-0.463882	4.02577e-43	1.87051e-41
ENSSSCG00000009584	SEMA4D	3722.5	5063.13	-0.444005	4.07376e-43	1.88624e-41
ENSSSCG00000000808	SLC38A2	10869.4	14022	-0.366912	6.82858e-43	3.15084e-41
ENSSSCG00000035669	-	3181.68	4401.73	-0.468919	7.08642e-43	3.25853e-41
ENSSSCG00000003839	-	3704.46	5170.76	-0.480031	8.99999e-43	4.12422e-41
ENSSSCG00000002383	FOS	1754.9	2625.28	-0.580629	1.06591e-42	4.86779e-41
ENSSSCG00000009482	SPRY2	2802.82	3988.54	-0.508121	1.12066e-42	5.10034e-41
ENSSSCG00000003795	WLS	2760.06	3886.32	-0.493727	1.56531e-42	7.09982e-41
ENSSSCG00000024418	RHOU	557.298	1060.62	-0.928391	1.71137e-42	7.73598e-41
ENSSSCG00000003514	HSPG2	15919	19654.5	-0.30428	2.08577e-42	9.39654e-41
ENSSSCG00000029813	TSPAN5	2804.18	3921.53	-0.484615	7.47586e-42	3.32302e-40
ENSSSCG00000022447	F3	1413.48	2215.13	-0.647454	1.373e-41	6.04256e-40
ENSSSCG00000028552	BHLHE41	3174.88	4627.48	-0.542327	2.00106e-41	8.74888e-40
ENSSSCG00000037561	ATP11A	7673.93	9665.76	-0.332943	2.99821e-41	1.30232e-39
ENSSSCG00000016461	ZYX	2376.1	3379.85	-0.508763	4.2131e-41	1.82408e-39
ENSSSCG00000024174	TGIF1	3185.04	4428.07	-0.474424	4.36081e-41	1.88192e-39
ENSSSCG00000006482	MEF2D	1375.82	2136.31	-0.635311	4.8727e-41	2.09605e-39
ENSSSCG00000027991	-	837.102	1452.26	-0.796297	6.356e-41	2.72531e-39
ENSSSCG00000026466	SLC23A2	2360.55	3383.51	-0.51883	8.90406e-41	3.80563e-39
ENSSSCG00000000084	ATF4	7172.66	9423.22	-0.394061	1.34252e-40	5.70142e-39
ENSSSCG00000026454	PMAIP1	3075.23	6650.67	-1.11244	1.4479e-40	6.12943e-39
ENSSSCG00000013018	CDC42BPG	1500.08	2270.92	-0.598012	2.04025e-40	8.58258e-39
ENSSSCG00000015523	RALGPS2	1752.97	2591.37	-0.563633	2.67436e-40	1.11445e-38
ENSSSCG00000023749	-	177.884	504.423	-1.502	4.81314e-40	1.9871e-38
ENSSSCG00000040815	DUSP5	5249.32	6799.99	-0.373289	7.47897e-40	3.07815e-38
ENSSSCG00000008334	MXD1	830.858	1439.88	-0.791537	1.12862e-39	4.58845e-38
ENSSSCG00000030165	MAFF	367.453	787.842	-1.10125	4.71954e-39	1.88994e-37
ENSSSCG00000015282	PPP1R15B	2660.78	3703.88	-0.477663	5.19756e-39	2.07513e-37
ENSSSCG00000016646	IFRD1	1666.91	2495.62	-0.582069	5.46345e-39	2.17478e-37
ENSSSCG00000040494	RPL3	24425.3	29089.5	-0.252257	5.79549e-39	2.30008e-37
ENSSSCG00000040207	P2RY2	2239.29	3296.47	-0.558946	6.25515e-39	2.47515e-37
ENSSSCG00000009192	PDLIM5	2102.66	3019.46	-0.522567	7.31992e-39	2.8879e-37
ENSSSCG00000004058	EZR	14349.8	17409.9	-0.278758	7.64037e-39	3.00262e-37
ENSSSCG00000035090	RAC1	15717.9	19561.9	-0.315864	7.67577e-39	3.00262e-37
ENSSSCG00000005498	PAPPA	258.282	609.68	-1.23812	7.67825e-39	3.00262e-37
ENSSSCG00000004489	EEF1A1	85739.4	99816.9	-0.219331	9.02765e-39	3.51999e-37
ENSSSCG00000013883	COLGALT1	3233.37	4434.5	-0.455952	9.05475e-39	3.52027e-37
ENSSSCG00000004542	NARS	7634.73	9560.88	-0.324394	6.41412e-38	2.44378e-36
ENSSSCG00000015631	GRB10	1663	2489.9	-0.583427	1.96435e-37	7.3996e-36
ENSSSCG00000036501	WDR1	10753.2	13183.3	-0.294164	2.22459e-37	8.3563e-36
ENSSSCG00000010476	MYOF	13665.3	16564.3	-0.277705	3.40956e-37	1.27715e-35
ENSSSCG00000012050	RCAN1	1085.26	1753.11	-0.690671	6.64661e-37	2.48271e-35
ENSSSCG00000006717	PHGDH	2033.8	3181.77	-0.645718	3.17977e-36	1.18442e-34
ENSSSCG00000050093	-	572.103	1124.64	-0.973895	4.03354e-36	1.49825e-34
ENSSSCG00000007140	SMOX	417.99	827.023	-0.984794	4.21865e-36	1.56266e-34
ENSSSCG00000017106	-	1052.57	1702.41	-0.692845	4.88667e-36	1.8001e-34
ENSSSCG00000009370	FOXO1	1804.58	2609.55	-0.531828	5.23986e-36	1.92489e-34
ENSSSCG00000005222	SLC1A1	3242.08	4394.13	-0.438461	1.39432e-35	5.09404e-34
ENSSSCG00000003928	PLK3	697.23	1239.84	-0.830291	1.55719e-35	5.67353e-34
ENSSSCG00000034260	GDF15	601.628	1077.43	-0.842041	2.39746e-35	8.68753e-34
ENSSSCG00000009761	NCOR2	4639.3	6105.3	-0.396529	2.60076e-35	9.39869e-34
ENSSSCG00000013263	CREB3L1	320.511	685.405	-1.09442	3.90115e-35	1.39843e-33
ENSSSCG00000002135	PNP	2282.07	3208.33	-0.491452	3.91399e-35	1.39928e-33
ENSSSCG00000027607	IER3	1985.07	2816.22	-0.504444	5.5662e-35	1.97934e-33
ENSSSCG00000018016	MAP2K4	1670.34	2412.07	-0.530406	1.45839e-34	5.14489e-33
ENSSSCG00000009622	POLR3D	3064.13	4162.02	-0.441851	1.96654e-34	6.91923e-33
ENSSSCG00000003509	SH2D5	694.136	1191.42	-0.779242	8.56592e-34	2.98241e-32
ENSSSCG00000043175	-	691.347	1184.42	-0.776348	9.01803e-34	3.13165e-32
ENSSSCG00000003707	NPC1	936.641	1514.4	-0.694316	1.10853e-33	3.83955e-32
ENSSSCG00000013297	CD44	3295.29	4426.72	-0.425504	1.15192e-33	3.97948e-32
ENSSSCG00000031719	SEMA4B	3009.55	4065.4	-0.433856	1.98526e-33	6.82306e-32
novel.89	-	362.894	729.757	-1.00894	1.99837e-33	6.85044e-32
ENSSSCG00000016128	EEF1B2	10766.3	13195.6	-0.293473	2.32319e-33	7.92321e-32
ENSSSCG00000013753	-	1721.52	2505.93	-0.542676	2.56866e-33	8.73803e-32
ENSSSCG00000009944	CORO1C	3381	4508.07	-0.415375	4.81089e-33	1.6324e-31
ENSSSCG00000036317	VASP	3232.12	4330.99	-0.422029	5.46229e-33	1.84872e-31
ENSSSCG00000036832	STK40	928.399	1530.28	-0.722758	6.74498e-33	2.27132e-31
ENSSSCG00000025618	TAP1	4637.36	5928.72	-0.354626	7.81192e-33	2.62398e-31
ENSSSCG00000037264	RAB31	2073.08	3143.51	-0.600691	1.73059e-32	5.79835e-31
ENSSSCG00000021731	WWC2	1907.69	2753.27	-0.528152	3.01068e-32	1.00118e-30
ENSSSCG00000030957	NFKB1	1769.38	2581.93	-0.545454	3.54763e-32	1.17681e-30
ENSSSCG00000038320	POR	1643.15	2439.48	-0.571029	4.66438e-32	1.54341e-30
ENSSSCG00000001518	ITPR3	2502.92	3440.13	-0.459084	5.28673e-32	1.74501e-30
ENSSSCG00000030655	MAMDC2	777.532	1278.22	-0.717916	6.58042e-32	2.16667e-30
ENSSSCG00000010329	ZMIZ1	1828.43	2664.29	-0.542746	1.24191e-31	4.07903e-30
ENSSSCG00000001229	-	6074.26	7704.25	-0.343225	2.01849e-31	6.6134e-30
ENSSSCG00000003577	WASF2	1546.22	2289.12	-0.567404	2.67827e-31	8.75361e-30
ENSSSCG00000011226	TGFBR2	7856.44	9640.62	-0.295592	2.78115e-31	9.06764e-30
ENSSSCG00000040904	CLDN1	34807.3	39986.5	-0.199982	3.03019e-31	9.8555e-30
ENSSSCG00000012077	MX1	9834.52	11801.7	-0.262903	3.96503e-31	1.28024e-29
ENSSSCG00000010569	OGA	2236.31	3046.15	-0.445628	4.92842e-31	1.58745e-29
ENSSSCG00000025698	SERPINE1	1611.12	2313.82	-0.521628	6.35989e-31	2.04359e-29
ENSSSCG00000038132	IRF2BP2	2064.24	2860.24	-0.470182	8.28145e-31	2.64948e-29
ENSSSCG00000032645	CHIC2	662.028	1115.64	-0.752755	8.28522e-31	2.64948e-29
ENSSSCG00000003342	DVL1	4065.16	5301.13	-0.383949	9.13822e-31	2.91527e-29
ENSSSCG00000009664	PTK2B	657.219	1120.99	-0.770783	9.82087e-31	3.12557e-29
ENSSSCG00000014855	RPS3	30570.1	36167.3	-0.242608	1.12894e-30	3.57587e-29
ENSSSCG00000017879	SPNS2	1583.41	2264.16	-0.516626	1.58584e-30	4.96413e-29
ENSSSCG00000007748	PSPH	976.129	1524.06	-0.64214	2.15181e-30	6.68867e-29
ENSSSCG00000025593	-	2083.84	2888.95	-0.471587	3.70558e-30	1.14916e-28
ENSSSCG00000035357	BCL2L1	3659.89	4730.62	-0.369914	5.675e-30	1.75583e-28
ENSSSCG00000037236	RPSA	42474.3	48599.6	-0.194388	7.25568e-30	2.23452e-28
ENSSSCG00000032626	-	2339.58	3152.52	-0.430599	7.53703e-30	2.31581e-28
ENSSSCG00000013017	EHD1	3157.21	4198.68	-0.411334	1.19306e-29	3.64895e-28
ENSSSCG00000038806	AXL	2238.14	3053.91	-0.448833	1.20978e-29	3.69162e-28
ENSSSCG00000001710	RUNX2	251.225	550.062	-1.13015	1.31829e-29	4.01358e-28
ENSSSCG00000012795	IRAK1	3022.5	3995.24	-0.402847	1.41309e-29	4.29237e-28
ENSSSCG00000016233	SERPINE2	802.703	1292.83	-0.688671	1.42947e-29	4.33226e-28
ENSSSCG00000011474	PXK	608.137	1030.8	-0.760812	1.61643e-29	4.88779e-28
ENSSSCG00000003926	BTBD19	570.192	980.07	-0.781171	1.80214e-29	5.42471e-28
ENSSSCG00000007309	RBM39	5771.14	7119.29	-0.302731	2.11092e-29	6.32565e-28
ENSSSCG00000014540	-	30098.1	36482.7	-0.277529	2.32978e-29	6.96583e-28
ENSSSCG00000008124	NEURL3	398.694	763.61	-0.9371	2.59212e-29	7.73287e-28
ENSSSCG00000003930	RPS8	35632.6	41190.1	-0.209208	6.96581e-29	2.05963e-27
ENSSSCG00000004587	MYO1E	2441.35	3253.59	-0.413996	7.6067e-29	2.24414e-27
ENSSSCG00000038471	NUAK2	835.286	1366.87	-0.710501	8.91825e-29	2.62527e-27
ENSSSCG00000006893	BCAR3	1786.69	2517.43	-0.4956	9.05358e-29	2.65924e-27
ENSSSCG00000023229	ETV5	642.718	1104.53	-0.779945	1.05668e-28	3.09689e-27
ENSSSCG00000008959	CXCL2	9006.31	11454	-0.346219	1.11114e-28	3.22811e-27
ENSSSCG00000035997	RPL10	32558.5	37265.8	-0.194981	1.34831e-28	3.90864e-27
ENSSSCG00000006391	ATP1A4	136.452	357.708	-1.39015	3.84225e-28	1.09949e-26
ENSSSCG00000013284	TTC17	994.792	1509.61	-0.601776	4.19649e-28	1.19829e-26
ENSSSCG00000016520	CREB3L2	2486.18	3378.77	-0.443418	5.42078e-28	1.54128e-26
ENSSSCG00000022289	PCDH1	629.898	1060.01	-0.751444	8.27923e-28	2.34901e-26
ENSSSCG00000029185	MAPRE3	1201.48	1835.27	-0.61203	8.66766e-28	2.454e-26
ENSSSCG00000008147	FHL2	5560.23	6917.46	-0.315636	1.02359e-27	2.89185e-26
ENSSSCG00000001841	RHCG	45.5737	207.41	-2.19026	1.8463e-27	5.17237e-26
ENSSSCG00000003642	INPP5B	534.758	931.292	-0.798421	3.29337e-27	9.18768e-26
ENSSSCG00000022208	TNFRSF1B	3334.77	4282.11	-0.36053	3.64492e-27	1.01472e-25
ENSSSCG00000015273	ATP2B4	3632.26	4650.33	-0.35651	6.07915e-27	1.68186e-25
ENSSSCG00000024568	-	56.3115	221.399	-1.97921	6.29105e-27	1.73688e-25
ENSSSCG00000009880	SLC8B1	1152.79	1703.65	-0.562162	8.95857e-27	2.45303e-25
ENSSSCG00000028996	ALDH1A1	91512	104032	-0.184953	9.75775e-27	2.66639e-25
ENSSSCG00000002350	ELMSAN1	1691.95	2460.63	-0.539212	1.00772e-26	2.74804e-25
ENSSSCG00000007334	SRC	1694.17	2365.92	-0.482545	1.01673e-26	2.76696e-25
ENSSSCG00000003983	SMAP2	2082.57	2829.93	-0.443293	1.11115e-26	3.01774e-25
ENSSSCG00000006062	YWHAZ	20232.1	23306.8	-0.203988	1.20614e-26	3.26907e-25
ENSSSCG00000007043	GPCPD1	972.052	1475.18	-0.600378	1.65945e-26	4.46145e-25
ENSSSCG00000003017	TGFB1	2169.47	3057.62	-0.49605	1.74377e-26	4.6787e-25
ENSSSCG00000002718	FA2H	718.106	1153.65	-0.683878	1.85432e-26	4.96532e-25
ENSSSCG00000010079	PPM1F	2033.19	2752.74	-0.437729	2.04345e-26	5.44988e-25
ENSSSCG00000010095	CRKL	3984.47	5074.14	-0.348864	2.3222e-26	6.16864e-25
ENSSSCG00000006153	FABP5	690.23	1115.89	-0.693845	2.48819e-26	6.59642e-25
ENSSSCG00000024669	-	3772.04	4859.71	-0.366137	2.5511e-26	6.74978e-25
ENSSSCG00000035420	HES4	445.816	788.619	-0.824098	3.58351e-26	9.42526e-25
ENSSSCG00000016248	AGFG1	7467.84	8982.31	-0.265911	4.23763e-26	1.11019e-24
ENSSSCG00000023298	SRXN1	4124.23	5418.43	-0.394837	5.16469e-26	1.35041e-24
ENSSSCG00000033608	LOXL2	3462.21	4446.23	-0.361444	5.95777e-26	1.5517e-24
ENSSSCG00000010604	SH3PXD2A	473.577	829.206	-0.806718	6.05492e-26	1.57393e-24
ENSSSCG00000027646	TIPARP	1804.75	2464.15	-0.450005	7.93212e-26	2.05388e-24
ENSSSCG00000016554	MEST	4198.09	5258.45	-0.325093	1.24547e-25	3.20624e-24
ENSSSCG00000023318	MARS	3147.58	4069.68	-0.371002	1.51318e-25	3.88044e-24
ENSSSCG00000036612	TNFAIP2	2737.77	3726.03	-0.44515	1.53067e-25	3.91776e-24
ENSSSCG00000038506	-	8819.32	10712.2	-0.279904	2.51642e-25	6.39172e-24
ENSSSCG00000004971	TLE3	587.83	979.708	-0.736332	3.35372e-25	8.48611e-24
ENSSSCG00000011813	P3H2	2617.13	3393.46	-0.3749	3.7264e-25	9.41129e-24
ENSSSCG00000040507	PDLIM7	1915.74	2628.94	-0.456976	7.29869e-25	1.82604e-23
ENSSSCG00000008170	RPL31	26266.7	30749.6	-0.227163	8.16419e-25	2.03875e-23
ENSSSCG00000004092	MTHFD1L	1791.85	2465.23	-0.459968	8.69583e-25	2.16746e-23
ENSSSCG00000024578	PHLDB1	3887.05	4887.44	-0.331084	8.85784e-25	2.20372e-23
ENSSSCG00000005027	FRMD6	3076.06	3930.32	-0.353917	9.89223e-25	2.45648e-23
ENSSSCG00000040470	RPS20	53817.2	60737.8	-0.174645	1.15214e-24	2.85572e-23
ENSSSCG00000009716	SH3RF1	1866.58	2519.57	-0.432551	1.41301e-24	3.49583e-23
ENSSSCG00000003362	CEP104	967.559	1500.75	-0.631011	1.52524e-24	3.74568e-23
ENSSSCG00000011643	AMOTL2	1258.18	1806.26	-0.521988	1.53875e-24	3.77192e-23
ENSSSCG00000016501	KDM7A	600.064	972.247	-0.695887	2.03058e-24	4.9593e-23
ENSSSCG00000035537	RUNX1	584.619	959.686	-0.714663	2.30962e-24	5.62022e-23
ENSSSCG00000026622	EAF1	1902.52	2565.99	-0.431827	2.49364e-24	6.05696e-23
ENSSSCG00000000033	TSPO	7949.43	9530.61	-0.262313	2.63472e-24	6.38799e-23
ENSSSCG00000015411	PTPN12	3438.07	4422.21	-0.36233	2.93133e-24	7.08139e-23
ENSSSCG00000003586	EPB41	2765.98	3563.28	-0.36546	3.40164e-24	8.20268e-23
ENSSSCG00000006338	DDR2	764.07	1174.61	-0.620846	3.64158e-24	8.7339e-23
ENSSSCG00000038730	ITPRID2	1796.38	2438	-0.440019	3.9329e-24	9.41567e-23
ENSSSCG00000006831	SORT1	3095.25	3980.82	-0.362553	4.89803e-24	1.16843e-22
ENSSSCG00000017475	RARA	876.277	1328.51	-0.599407	6.28118e-24	1.49571e-22
ENSSSCG00000010831	DUSP10	349.593	647.577	-0.889036	7.10735e-24	1.68641e-22
ENSSSCG00000005785	PCSK6	1048.85	1533.03	-0.547925	7.80377e-24	1.84837e-22
ENSSSCG00000040183	CDK6	641.738	1030.91	-0.684334	8.86249e-24	2.0917e-22
ENSSSCG00000022029	RAP1GAP	1643.8	2237.67	-0.444883	9.21345e-24	2.17046e-22
ENSSSCG00000020915	P4HA2	1276.1	1811.02	-0.505671	9.22875e-24	2.17046e-22
ENSSSCG00000003112	-	267.463	524.313	-0.97166	1.02634e-23	2.40533e-22
ENSSSCG00000039408	ADCY7	973.594	1428.72	-0.553398	1.12906e-23	2.64141e-22
ENSSSCG00000007508	ZBP1	1102.69	1617.99	-0.552125	1.19017e-23	2.77949e-22
ENSSSCG00000017338	PLCD3	2099.49	2849.75	-0.441999	1.3022e-23	3.03582e-22
ENSSSCG00000008043	TRAF7	3462.94	4358.5	-0.332127	1.54736e-23	3.60105e-22
ENSSSCG00000015874	ACVR1	906.244	1350.8	-0.575523	1.60205e-23	3.72185e-22
ENSSSCG00000028978	CAD	6288.44	7677.76	-0.28857	1.72714e-23	4.00504e-22
ENSSSCG00000006490	SMG5	3037.59	3911.64	-0.364922	1.72996e-23	4.00504e-22
ENSSSCG00000011570	IRAK2	456.432	781.709	-0.776943	1.8328e-23	4.23577e-22
ENSSSCG00000034448	-	21643.2	24514.8	-0.179633	1.92363e-23	4.438e-22
ENSSSCG00000008617	FAM49A	842.272	1286.92	-0.613401	3.44828e-23	7.94177e-22
ENSSSCG00000006577	S100A5	1909.18	2612.38	-0.453147	4.06092e-23	9.32054e-22
ENSSSCG00000034379	MAP2K3	3172.05	4044.38	-0.350978	4.46542e-23	1.02138e-21
ENSSSCG00000007732	SBDS	3889.91	4894.55	-0.330873	5.10635e-23	1.16598e-21
ENSSSCG00000008240	-	1020.25	1507.72	-0.564844	5.84706e-23	1.33056e-21
ENSSSCG00000032446	C1orf116	1036.29	1504.69	-0.537745	5.90148e-23	1.34065e-21
ENSSSCG00000010755	PTPRE	1116.46	1597.13	-0.51586	7.21507e-23	1.63073e-21
ENSSSCG00000039468	SERPINH1	7298.82	8848.21	-0.27839	7.3256e-23	1.65291e-21
ENSSSCG00000030831	DENND3	2085.45	2829.02	-0.441359	7.37423e-23	1.66107e-21
ENSSSCG00000034427	MEX3C	1377.27	1945.98	-0.498258	1.05344e-22	2.35303e-21
ENSSSCG00000034692	SH3BP4	1567.68	2140.37	-0.449579	1.3856e-22	3.0795e-21
ENSSSCG00000040929	TPT1	52031.8	60159.6	-0.20937	1.47457e-22	3.26635e-21
ENSSSCG00000015235	ETS1	3147.02	4015.97	-0.351118	1.70919e-22	3.77353e-21
ENSSSCG00000027992	MST1R	1654.19	2232.05	-0.432518	2.04581e-22	4.5018e-21
ENSSSCG00000009029	ARHGAP10	1475.33	2042.33	-0.469631	2.99364e-22	6.55503e-21
ENSSSCG00000029830	-	39696.5	45459.4	-0.195774	3.69984e-22	8.00932e-21
ENSSSCG00000013419	R3HDM4	1673.83	2302.14	-0.460947	5.83143e-22	1.25626e-20
ENSSSCG00000016974	MAP1B	1404.09	1961.78	-0.481381	6.42252e-22	1.38136e-20
ENSSSCG00000007754	ITGAM	121.701	302.597	-1.31469	6.46145e-22	1.38749e-20
ENSSSCG00000018033	UBB	22580.2	25827.9	-0.194046	7.84384e-22	1.67624e-20
ENSSSCG00000033673	SLC25A6	21085.6	24502.9	-0.216838	8.67829e-22	1.84864e-20
novel.215	-	115.767	291.247	-1.33244	9.98438e-22	2.12009e-20
ENSSSCG00000010922	ELF3	3249.43	4066.89	-0.324246	1.18044e-21	2.49861e-20
ENSSSCG00000002414	SEL1L	2579.16	3421.59	-0.406497	1.46457e-21	3.07559e-20
ENSSSCG00000006928	-	427.038	726.389	-0.767232	1.57704e-21	3.30658e-20
ENSSSCG00000009625	-	741.251	1137.6	-0.619538	1.82257e-21	3.81539e-20
ENSSSCG00000031866	TIMP3	1190.12	1704.82	-0.518254	1.84927e-21	3.86521e-20
ENSSSCG00000012006	-	4208.88	5321.39	-0.337677	1.88768e-21	3.93932e-20
ENSSSCG00000011264	CSRNP1	427.521	728.856	-0.771287	2.60974e-21	5.42915e-20
ENSSSCG00000010915	NAV1	1623.12	2182.54	-0.428136	2.68399e-21	5.55761e-20
ENSSSCG00000022370	TNFSF9	1541.58	2087.02	-0.437145	2.79082e-21	5.76093e-20
ENSSSCG00000026449	-	2125.95	2772.94	-0.382697	2.84827e-21	5.87044e-20
ENSSSCG00000025206	RNF19B	695.86	1076.78	-0.631122	3.16112e-21	6.50517e-20
ENSSSCG00000013597	RPS28	8452.73	10077.1	-0.254138	3.57554e-21	7.3241e-20
ENSSSCG00000013457	DOT1L	2532.5	3245.14	-0.357938	3.68095e-21	7.52845e-20
ENSSSCG00000001549	FKBP5	4230.2	5214.03	-0.300994	4.36911e-21	8.89497e-20
ENSSSCG00000000094	SUN2	1149.74	1629.2	-0.502182	4.50581e-21	9.15929e-20
ENSSSCG00000014336	EGR1	1312.31	1852.25	-0.49753	4.89756e-21	9.94047e-20
ENSSSCG00000022506	COL6A1	1050.12	1516.92	-0.529297	6.32208e-21	1.27929e-19
ENSSSCG00000026169	MFSD12	1798.25	2394.35	-0.412862	6.41053e-21	1.29522e-19
ENSSSCG00000003684	MTCL1	1554.97	2103.03	-0.436085	7.58785e-21	1.53077e-19
ENSSSCG00000005224	GLIS3	601.142	970.341	-0.691911	1.15184e-20	2.30281e-19
ENSSSCG00000001798	BNC1	535.674	870.334	-0.699422	1.17869e-20	2.34945e-19
ENSSSCG00000042162	KCNJ11	698.609	1100.49	-0.657927	2.29896e-20	4.562e-19
ENSSSCG00000004044	IGF2R	6503.81	7711.6	-0.246294	2.53286e-20	5.01124e-19
ENSSSCG00000032843	-	790.873	1178.71	-0.576098	3.07623e-20	6.07727e-19
ENSSSCG00000034993	NREP	2672.88	3379.65	-0.338256	3.85657e-20	7.59637e-19
ENSSSCG00000000645	GABARAPL1	928.514	1378.64	-0.5719	4.23846e-20	8.33627e-19
ENSSSCG00000003654	MACF1	3775.82	4679.71	-0.31018	4.40971e-20	8.64757e-19
ENSSSCG00000034012	CASP3	5733.5	6979.3	-0.282731	4.7118e-20	9.22641e-19
ENSSSCG00000012287	TFE3	1906.66	2507.94	-0.394802	4.99025e-20	9.75733e-19
ENSSSCG00000028056	ZFP36	1943.69	2532.04	-0.381952	6.1848e-20	1.20576e-18
ENSSSCG00000045935	-	95.2507	253.559	-1.41484	7.71578e-20	1.49332e-18
ENSSSCG00000016781	TRIO	5139.19	6156.17	-0.260888	8.6795e-20	1.67741e-18
ENSSSCG00000008820	TEC	691.832	1051.3	-0.602605	1.01928e-19	1.96133e-18
ENSSSCG00000016266	CAB39	3013.59	3867.23	-0.35874	1.1197e-19	2.14837e-18
ENSSSCG00000008593	KLHL29	1121.26	1572.4	-0.487808	1.44272e-19	2.75626e-18
ENSSSCG00000007719	CLIP2	1406.61	1915.98	-0.447127	1.60413e-19	3.06023e-18
ENSSSCG00000003549	LDLRAP1	480.272	795.837	-0.728234	1.77927e-19	3.38952e-18
ENSSSCG00000003183	RRAS	1590.91	2138.24	-0.427293	1.84319e-19	3.50627e-18
ENSSSCG00000006811	SLC6A17	528.306	852.881	-0.68978	2.04982e-19	3.88271e-18
ENSSSCG00000022725	FLOT1	1129.1	1581.96	-0.487242	2.21889e-19	4.19701e-18
ENSSSCG00000040182	RHBDD2	1042.5	1485.08	-0.51154	2.37744e-19	4.48418e-18
ENSSSCG00000005524	DAB2IP	1034.57	1487.66	-0.523766	2.76871e-19	5.2001e-18
ENSSSCG00000038562	RND1	1402.99	1891.39	-0.431361	2.78982e-19	5.23239e-18
ENSSSCG00000013627	PRKCSH	4713.24	5736.85	-0.284184	3.19458e-19	5.97471e-18
ENSSSCG00000040359	GOLGA7B	182.733	395.608	-1.11642	3.62261e-19	6.75629e-18
ENSSSCG00000014133	RPS23	7920.31	9471.89	-0.257979	3.88796e-19	7.24105e-18
ENSSSCG00000025447	MID1IP1	1712.02	2267.51	-0.405766	4.64961e-19	8.61147e-18
ENSSSCG00000003485	RCC2	2637.25	3339.42	-0.341189	4.93658e-19	9.13028e-18
ENSSSCG00000040317	SOD2	9179.81	10758.6	-0.228726	5.06742e-19	9.35929e-18
ENSSSCG00000023045	-	924.132	1317.57	-0.51268	6.05528e-19	1.11375e-17
ENSSSCG00000026108	CDC42EP1	1419.34	1922.82	-0.437289	6.36244e-19	1.16864e-17
ENSSSCG00000025344	PHC2	2924.84	3656.32	-0.322904	6.54339e-19	1.20022e-17
ENSSSCG00000017167	CYTH1	1006.28	1426.11	-0.502923	6.61052e-19	1.20921e-17
ENSSSCG00000025675	EEF2	41892.9	47645.1	-0.185705	6.9998e-19	1.27866e-17
ENSSSCG00000000261	-	682.643	1025.05	-0.585808	8.11302e-19	1.47797e-17
ENSSSCG00000006105	GEM	649.477	984.23	-0.599047	1.01652e-18	1.83926e-17
ENSSSCG00000038879	RELB	938.937	1346.53	-0.521594	1.2448e-18	2.24619e-17
ENSSSCG00000016027	ITGAV	2210.99	2916.89	-0.398742	1.29161e-18	2.32437e-17
ENSSSCG00000006742	MAB21L3	951.189	1358.41	-0.513551	1.3678e-18	2.45486e-17
ENSSSCG00000033982	ZNHIT1	1240.86	1719.16	-0.470575	1.40046e-18	2.51009e-17
ENSSSCG00000036014	RPLP0	56468.1	63199.1	-0.162603	1.48978e-18	2.66304e-17
ENSSSCG00000011218	SLC4A7	2481.53	3250.84	-0.388268	1.57168e-18	2.80567e-17
ENSSSCG00000012741	-	724.006	1071.43	-0.566388	1.59181e-18	2.83781e-17
ENSSSCG00000001573	PIM1	498.876	806.26	-0.690927	1.60264e-18	2.85329e-17
ENSSSCG00000008374	B3GNT2	2366.02	3033.41	-0.357758	1.79239e-18	3.18263e-17
ENSSSCG00000025638	UBE2Z	3942.34	4772.09	-0.275929	2.42639e-18	4.29693e-17
ENSSSCG00000028512	LDLR	3225.4	4049.93	-0.329629	2.43749e-18	4.31086e-17
ENSSSCG00000014828	RAB6A	4384.87	5276.84	-0.267173	2.66598e-18	4.70872e-17
ENSSSCG00000006612	S100A10	9590.15	10978.2	-0.195071	2.756e-18	4.86128e-17
ENSSSCG00000007675	EPHB4	3062.14	3784.38	-0.305776	2.77021e-18	4.8799e-17
ENSSSCG00000004087	CCDC170	801.063	1159.33	-0.533467	2.81101e-18	4.94523e-17
ENSSSCG00000014811	INPPL1	4523.59	5500.66	-0.282714	2.84311e-18	4.9951e-17
ENSSSCG00000028182	CDK17	674.899	1019.01	-0.595376	3.02164e-18	5.30179e-17
ENSSSCG00000039885	PTP4A2	4501.86	5402.5	-0.262653	3.03221e-18	5.31335e-17
ENSSSCG00000012029	BACH1	1898.67	2504.31	-0.397919	3.22826e-18	5.64945e-17
ENSSSCG00000033326	RPL37	12545.9	14365	-0.194907	3.40659e-18	5.95373e-17
ENSSSCG00000022204	AGRN	3452.14	4254.2	-0.301238	3.53427e-18	6.15267e-17
ENSSSCG00000008144	NCK2	1773.58	2331.67	-0.394276	4.07247e-18	7.08037e-17
ENSSSCG00000014435	CSNK1A1	4285.13	5140.5	-0.262127	4.32049e-18	7.49204e-17
ENSSSCG00000033190	-	73.9322	220.521	-1.58372	4.79238e-18	8.27411e-17
ENSSSCG00000005614	NIBAN2	4733.05	5677	-0.262625	4.79552e-18	8.27411e-17
ENSSSCG00000003669	MFSD2A	1215.74	1655.52	-0.444728	5.69852e-18	9.77989e-17
ENSSSCG00000038713	CRIP2	2851.67	3570.54	-0.325343	6.96713e-18	1.19417e-16
ENSSSCG00000034302	SLC12A7	1685.31	2201.04	-0.385126	7.08425e-18	1.21269e-16
ENSSSCG00000004484	COL12A1	659.717	996.853	-0.595031	1.33726e-17	2.27164e-16
ENSSSCG00000003396	CLSTN1	6423.99	7668.89	-0.255902	1.35392e-17	2.29702e-16
ENSSSCG00000003637	MAP7D1	4264.79	5179.08	-0.280756	1.40475e-17	2.38022e-16
ENSSSCG00000016185	ARPC2	8329.31	9797.61	-0.23417	1.51345e-17	2.55773e-16
ENSSSCG00000014339	CTNNA1	4833.94	5827.95	-0.270402	1.51527e-17	2.55773e-16
ENSSSCG00000012787	L1CAM	1487.56	1971.76	-0.406419	1.54986e-17	2.61281e-16
ENSSSCG00000040989	GPRC5C	6576.16	7827.58	-0.251504	1.61717e-17	2.72285e-16
ENSSSCG00000006009	EXT1	4392.36	5267.67	-0.262294	1.68686e-17	2.83303e-16
ENSSSCG00000010281	PSAP	30906.7	34309.5	-0.150743	1.74779e-17	2.93167e-16
ENSSSCG00000027487	LAT2	3357.67	4112.21	-0.292219	1.85669e-17	3.11042e-16
ENSSSCG00000047087	-	29.0331	124.116	-2.09518	2.16089e-17	3.60644e-16
ENSSSCG00000027314	CAMSAP2	1761.15	2279.7	-0.372198	2.95821e-17	4.91866e-16
ENSSSCG00000012988	EHBP1L1	2659.68	3382.64	-0.347228	3.15007e-17	5.22466e-16
ENSSSCG00000007895	ZC3H7A	1819.65	2400.25	-0.398439	4.48364e-17	7.39967e-16
ENSSSCG00000031616	FOSB	290.082	508.937	-0.810401	5.42864e-17	8.94819e-16
ENSSSCG00000013400	MICAL2	943.612	1319.44	-0.483261	6.01887e-17	9.90885e-16
ENSSSCG00000029547	NAB1	3115.16	3893.08	-0.321004	6.03908e-17	9.92985e-16
ENSSSCG00000005317	TLN1	3919.61	4711.17	-0.265688	7.11419e-17	1.16688e-15
ENSSSCG00000003068	SMG9	529.795	815.195	-0.622449	7.29382e-17	1.19488e-15
ENSSSCG00000037102	FSTL3	2587.15	3248.79	-0.328948	7.45573e-17	1.21841e-15
ENSSSCG00000005715	PRRC2B	3068.91	3787.68	-0.303901	8.15177e-17	1.33052e-15
ENSSSCG00000016882	PARP8	890.686	1250.36	-0.488861	9.94298e-17	1.6209e-15
ENSSSCG00000015612	IRF6	2265.33	2841.23	-0.326399	1.42191e-16	2.30952e-15
ENSSSCG00000007874	ABCC1	2645.03	3262.55	-0.302544	1.92996e-16	3.12709e-15
ENSSSCG00000009578	-	582.821	871.699	-0.581371	1.93951e-16	3.13876e-15
ENSSSCG00000017624	CUEDC1	2178.13	2738.15	-0.330105	2.05092e-16	3.31504e-15
ENSSSCG00000010703	HTRA1	3075.73	3764.69	-0.291468	2.23329e-16	3.59239e-15
ENSSSCG00000030300	-	9515.01	15428.8	-0.697345	2.26093e-16	3.63247e-15
ENSSSCG00000013378	ABCC8	372.525	623.443	-0.741516	2.38513e-16	3.82739e-15
ENSSSCG00000024233	RAB39B	80.6841	215.834	-1.41498	2.60152e-16	4.15962e-15
ENSSSCG00000039071	-	6996.01	8174.49	-0.225107	2.61806e-16	4.18106e-15
ENSSSCG00000006620	TUFT1	885.655	1250.05	-0.496718	2.76586e-16	4.41181e-15
ENSSSCG00000008953	CXCL8	5600.83	10658.4	-0.928127	2.77685e-16	4.42405e-15
ENSSSCG00000035230	PIEZO1	2168.82	2770.09	-0.352802	2.82023e-16	4.4878e-15
ENSSSCG00000028609	SLC12A4	1641.27	2125.47	-0.373489	2.94436e-16	4.67974e-15
ENSSSCG00000050492	-	338.956	566.957	-0.741306	3.08151e-16	4.89189e-15
ENSSSCG00000033586	DBNDD2	1078.23	1463.76	-0.441571	3.1493e-16	4.99358e-15
ENSSSCG00000031492	PPP1R18	617.051	913.888	-0.566109	3.29483e-16	5.21812e-15
ENSSSCG00000009733	GOLGA3	1786.15	2284.21	-0.354695	3.33475e-16	5.27507e-15
ENSSSCG00000012022	APP	4133.1	4959.28	-0.262653	3.39942e-16	5.37101e-15
ENSSSCG00000013747	RAD23A	1318.28	1771.86	-0.427088	3.53954e-16	5.58577e-15
ENSSSCG00000004139	ADGRG6	2784.39	3468.05	-0.315588	3.72558e-16	5.87241e-15
ENSSSCG00000004980	THSD4	105.812	249.4	-1.23758	3.7761e-16	5.94502e-15
ENSSSCG00000033697	RPS2	56055.9	62628.5	-0.160042	4.1224e-16	6.47493e-15
ENSSSCG00000009668	CLU	7189.73	8404.39	-0.22574	4.20365e-16	6.58703e-15
ENSSSCG00000012083	RIPK4	595.414	886.883	-0.575929	4.65873e-16	7.27154e-15
ENSSSCG00000031708	-	811.886	1152.31	-0.504605	4.66229e-16	7.27154e-15
ENSSSCG00000002276	PLEKHG3	1760.03	2272.32	-0.369473	4.90752e-16	7.64506e-15
ENSSSCG00000003401	KIF1B	2237.59	2819.68	-0.334759	5.24959e-16	8.16841e-15
ENSSSCG00000024596	NOCT	584.896	876.26	-0.581632	5.30446e-16	8.24417e-15
ENSSSCG00000031076	MAPK7	2987.93	3825.84	-0.357552	5.49815e-16	8.53525e-15
ENSSSCG00000017069	LARP1	4095	4905.54	-0.260882	6.04009e-16	9.36566e-15
ENSSSCG00000007072	SPTLC3	1533.33	2019.52	-0.395945	6.72268e-16	1.03999e-14
ENSSSCG00000036812	MPRIP	1769.39	2274.59	-0.363281	6.93136e-16	1.07103e-14
ENSSSCG00000003136	-	1237.28	1654.31	-0.419295	7.05004e-16	1.08695e-14
ENSSSCG00000002381	NEK9	1894.42	2426.73	-0.35599	9.29734e-16	1.42179e-14
ENSSSCG00000033154	ARL6IP5	2210.99	2757.61	-0.31897	9.62956e-16	1.46922e-14
ENSSSCG00000009934	KCTD10	2174.63	2747.55	-0.336724	9.68399e-16	1.47584e-14
ENSSSCG00000028536	LHFPL2	411.479	665.635	-0.694963	9.81013e-16	1.49336e-14
ENSSSCG00000044141	-	321.499	583.612	-0.856479	1.01257e-15	1.53964e-14
ENSSSCG00000009396	PHF11	3169.78	3824.76	-0.270847	1.3092e-15	1.97938e-14
ENSSSCG00000009408	LRCH1	1215.53	1629.22	-0.421662	1.31592e-15	1.9873e-14
ENSSSCG00000031175	FNIP2	423.913	696.941	-0.717168	1.32002e-15	1.99123e-14
ENSSSCG00000009097	ANXA5	7098.87	8148.79	-0.198888	1.40881e-15	2.12038e-14
ENSSSCG00000029724	RACK1	21009.2	23642.5	-0.170656	1.54289e-15	2.31956e-14
ENSSSCG00000005102	AEN	1893.13	2431.57	-0.362072	1.55398e-15	2.33359e-14
ENSSSCG00000039056	GAS7	703.029	1011.23	-0.52398	1.61073e-15	2.41609e-14
ENSSSCG00000030042	SBNO2	2245.04	2836.57	-0.337723	1.6716e-15	2.49896e-14
ENSSSCG00000022839	IFFO2	902.014	1265.9	-0.488885	1.69669e-15	2.53363e-14
ENSSSCG00000023377	EMP3	819.349	1156.22	-0.496078	1.81022e-15	2.70014e-14
ENSSSCG00000010370	-	60351.1	67424.3	-0.159978	1.85773e-15	2.76791e-14
ENSSSCG00000040401	EEF1A2	663.473	975.033	-0.557214	1.87434e-15	2.78955e-14
ENSSSCG00000040663	HERPUD1	2121.8	2651.34	-0.321562	2.12421e-15	3.15087e-14
ENSSSCG00000037734	UBE2M	3347.23	4136.33	-0.306012	2.17339e-15	3.22024e-14
ENSSSCG00000023178	BATF2	686.101	990.965	-0.531407	2.32794e-15	3.4454e-14
ENSSSCG00000015232	ST3GAL4	1784.85	2267.28	-0.345971	2.43736e-15	3.60335e-14
ENSSSCG00000031088	-	39505.8	43428.6	-0.13673	2.48861e-15	3.66692e-14
ENSSSCG00000010706	SAMD4B	1965.92	2529.88	-0.364666	2.75653e-15	4.05721e-14
ENSSSCG00000026981	-	2197.49	2776.03	-0.336857	2.77594e-15	4.08128e-14
ENSSSCG00000013911	TMEM59L	748.337	1057.13	-0.498575	2.8662e-15	4.20471e-14
ENSSSCG00000028092	-	1733.77	2209.12	-0.349488	3.17756e-15	4.65124e-14
ENSSSCG00000039640	CDC34	3009.01	3837.68	-0.351536	3.22292e-15	4.71246e-14
ENSSSCG00000007052	FERMT1	755.489	1070.82	-0.502958	3.40952e-15	4.9744e-14
ENSSSCG00000034570	IFI6	4847.41	5747.62	-0.246653	3.54414e-15	5.15388e-14
ENSSSCG00000036643	RBSN	907.933	1251.14	-0.463551	3.58998e-15	5.21486e-14
ENSSSCG00000001025	DSP	3219.54	3936.75	-0.291234	3.95956e-15	5.7392e-14
ENSSSCG00000035253	MAFG	516.433	792.137	-0.617056	4.13846e-15	5.992e-14
ENSSSCG00000004781	PAK6	1763.22	2254.53	-0.35569	4.20626e-15	6.08356e-14
ENSSSCG00000035037	-	594.483	891.096	-0.585357	4.24301e-15	6.13007e-14
ENSSSCG00000037815	ZC3H12A	995.336	1364.21	-0.455363	4.37901e-15	6.3197e-14
ENSSSCG00000021706	KIF21B	903.287	1277.28	-0.49969	4.41499e-15	6.36475e-14
ENSSSCG00000003943	MED8	1491.07	1933.24	-0.375495	4.61657e-15	6.64816e-14
ENSSSCG00000009432	DGKD	1174.8	1590.56	-0.437735	4.79097e-15	6.87702e-14
ENSSSCG00000039222	-	3677.84	4450.06	-0.274162	5.15531e-15	7.38411e-14
ENSSSCG00000020817	RPS16	13504.6	15386.4	-0.187919	5.619e-15	8.03963e-14
ENSSSCG00000004507	SMAD7	228.964	409.969	-0.841133	5.83977e-15	8.34655e-14
ENSSSCG00000014277	IRF1	1398.31	1837.79	-0.394394	5.92253e-15	8.45578e-14
ENSSSCG00000039867	UCK2	3438.45	4114.93	-0.258829	5.97753e-15	8.52517e-14
ENSSSCG00000005944	NDRG1	10092.6	11407.4	-0.176761	6.72521e-15	9.56084e-14
ENSSSCG00000039442	BMP2	286.626	487.999	-0.766511	6.78165e-15	9.61446e-14
ENSSSCG00000037900	CCND1	1860.41	2410.56	-0.372067	6.78456e-15	9.61446e-14
ENSSSCG00000035811	-	20968.4	23215.1	-0.147004	7.37165e-15	1.04243e-13
ENSSSCG00000038203	EDF1	1730.77	2224.81	-0.361373	7.84532e-15	1.10706e-13
ENSSSCG00000027017	-	1179.4	1557.13	-0.401023	1.00867e-14	1.41586e-13
ENSSSCG00000036933	NR1D1	353.18	570.621	-0.692114	1.10594e-14	1.54912e-13
ENSSSCG00000012699	FHL1	498.692	749.519	-0.588412	1.24739e-14	1.73814e-13
ENSSSCG00000036488	KLF3	2106.85	2639.26	-0.324458	1.26275e-14	1.7577e-13
ENSSSCG00000040546	-	2057.8	2575.37	-0.323977	1.27487e-14	1.77273e-13
ENSSSCG00000022107	CHTOP	4187.03	4960.12	-0.245077	1.30469e-14	1.8123e-13
ENSSSCG00000022176	-	2339.75	2896.5	-0.306991	1.34237e-14	1.8627e-13
ENSSSCG00000023737	CSF2	80.9662	204.594	-1.33558	1.36379e-14	1.89045e-13
ENSSSCG00000016243	RHBDD1	595.977	893.006	-0.582525	1.72173e-14	2.37673e-13
ENSSSCG00000007272	CHMP4B	4549.49	5343.26	-0.23168	1.7936e-14	2.46828e-13
ENSSSCG00000003488	UBR4	4391.06	5196.76	-0.243313	1.96261e-14	2.6953e-13
ENSSSCG00000016061	MYO1B	1974.82	2467.25	-0.321661	1.97019e-14	2.70293e-13
ENSSSCG00000012950	-	415.668	643.989	-0.632381	2.17171e-14	2.97328e-13
ENSSSCG00000000807	-	1003.68	1364.88	-0.44463	2.24057e-14	3.06127e-13
ENSSSCG00000004859	ZNF516	406.225	632.452	-0.638912	2.38022e-14	3.24875e-13
ENSSSCG00000005838	TRAF2	1154.07	1573.39	-0.448368	2.46113e-14	3.34933e-13
ENSSSCG00000031698	TSTA3	2867.44	3494.39	-0.28536	2.46145e-14	3.34933e-13
ENSSSCG00000006366	PFDN2	1299.55	1714.63	-0.399002	2.54958e-14	3.46219e-13
ENSSSCG00000010821	EPRS	5997.3	6936.97	-0.210314	2.56931e-14	3.48034e-13
ENSSSCG00000000633	YBX3	7673.96	8819.23	-0.200322	2.57078e-14	3.48034e-13
ENSSSCG00000009390	SPRYD7	538.905	797.229	-0.563634	2.99437e-14	4.04558e-13
ENSSSCG00000010341	TSPAN14	2097.2	2614.97	-0.318169	3.18521e-14	4.29907e-13
ENSSSCG00000003553	MTFR1L	1625.04	2067.25	-0.34706	3.69055e-14	4.96103e-13
ENSSSCG00000040125	NOL3	829.996	1166.51	-0.491243	3.83421e-14	5.14896e-13
ENSSSCG00000005743	VAV2	1018.79	1379.91	-0.438709	3.91722e-14	5.25514e-13
ENSSSCG00000003679	PPP4R1	1959.1	2460.29	-0.329931	3.96493e-14	5.30846e-13
ENSSSCG00000010035	YWHAH	3181.65	3813.98	-0.261531	4.11151e-14	5.49919e-13
ENSSSCG00000034173	GID8	1849.98	2335.2	-0.336697	4.35882e-14	5.81248e-13
ENSSSCG00000013303	ABTB2	362.132	592.884	-0.713294	4.57403e-14	6.08729e-13
ENSSSCG00000021712	HERC6	1981.33	2487.6	-0.328268	4.69319e-14	6.23965e-13
ENSSSCG00000025034	LAPTM5	519.894	770.758	-0.5673	4.88992e-14	6.48826e-13
ENSSSCG00000036564	ZNF740	976.131	1318.01	-0.433955	5.21294e-14	6.90314e-13
ENSSSCG00000013508	SH3GL1	2257.16	2792.52	-0.307802	5.75372e-14	7.5816e-13
ENSSSCG00000021845	ATXN2L	2694.84	3267.07	-0.278086	5.80236e-14	7.63816e-13
ENSSSCG00000023666	CTSB	2796.02	3490.63	-0.321358	6.38968e-14	8.39472e-13
ENSSSCG00000002959	FAM98C	254.686	435.11	-0.77136	6.61982e-14	8.68851e-13
ENSSSCG00000002558	CEP170B	1387.94	1782.58	-0.361006	6.87654e-14	9.01659e-13
ENSSSCG00000005518	-	3329.43	4020.6	-0.271682	7.78126e-14	1.01729e-12
ENSSSCG00000002508	SETD3	1056.37	1421.39	-0.428147	8.48209e-14	1.10566e-12
ENSSSCG00000014853	GDPD5	1123.51	1499.81	-0.417164	8.74486e-14	1.1388e-12
ENSSSCG00000038500	TRIB1	1173.63	1555.71	-0.40608	9.09523e-14	1.18327e-12
ENSSSCG00000027127	MAP2K2	3166.76	3922.71	-0.308969	9.19106e-14	1.19457e-12
ENSSSCG00000023174	USP53	1318.34	1728.57	-0.389846	9.86976e-14	1.28028e-12
ENSSSCG00000038994	CLIC4	5679.32	6613.51	-0.218919	1.03867e-13	1.34473e-12
ENSSSCG00000007735	-	891.021	1216.48	-0.449015	1.07018e-13	1.38284e-12
ENSSSCG00000020736	ADD2	25.8179	101.816	-1.98511	1.10354e-13	1.42319e-12
ENSSSCG00000021906	SYT7	188.102	360.112	-0.939588	1.11203e-13	1.43274e-12
ENSSSCG00000013849	TPM4	10938.9	12277.6	-0.166792	1.13173e-13	1.45672e-12
ENSSSCG00000034227	RPL35	17716.6	19942.3	-0.170535	1.16014e-13	1.49041e-12
ENSSSCG00000012315	SYNJ2	734.102	1029.69	-0.487044	1.19977e-13	1.53984e-12
ENSSSCG00000026181	AKTIP	814.456	1137.53	-0.482976	1.25349e-13	1.59971e-12
ENSSSCG00000011951	NFKBIZ	1493.32	1904.14	-0.350522	1.32811e-13	1.69153e-12
ENSSSCG00000007244	POFUT1	1208.42	1582.13	-0.389212	1.45549e-13	1.84671e-12
ENSSSCG00000011158	PFKP	2854.38	3551.92	-0.31613	1.52176e-13	1.92896e-12
ENSSSCG00000010158	TOMM20	6252.01	7213.98	-0.206246	1.65005e-13	2.0874e-12
ENSSSCG00000007079	FLRT3	787.479	1107.52	-0.490178	1.65145e-13	2.0874e-12
ENSSSCG00000011274	CTNNB1	13592.1	15065.1	-0.148367	1.72101e-13	2.1712e-12
ENSSSCG00000051005	-	447.979	672.784	-0.587071	1.89045e-13	2.37823e-12
ENSSSCG00000002526	RCOR1	1096.43	1489.35	-0.439703	1.89456e-13	2.38115e-12
ENSSSCG00000004854	TJP1	2749.65	3312.5	-0.268333	1.92416e-13	2.41607e-12
ENSSSCG00000009844	HSPB8	1801	2300.54	-0.352969	2.25607e-13	2.82221e-12
ENSSSCG00000027407	MYH14	1976.99	2472.65	-0.324085	2.25944e-13	2.82377e-12
ENSSSCG00000040181	ELL	1311.9	1693.51	-0.369103	2.26971e-13	2.83395e-12
ENSSSCG00000034031	ZNF16	2565.35	3120.33	-0.283072	2.4747e-13	3.08412e-12
ENSSSCG00000038868	GPR107	1512.42	1939.6	-0.357848	2.5809e-13	3.20749e-12
ENSSSCG00000036785	MTMR7	585.212	843.192	-0.52692	2.9517e-13	3.66148e-12
ENSSSCG00000028879	PLOD3	1927.54	2387.23	-0.309092	3.02414e-13	3.74437e-12
ENSSSCG00000038348	NME1	2637.78	3217.08	-0.286958	3.04186e-13	3.76283e-12
ENSSSCG00000014316	TGFBI	236.392	405.276	-0.779207	3.12132e-13	3.85396e-12
ENSSSCG00000008787	KLHL5	309.226	502.731	-0.701186	3.70805e-13	4.56151e-12
ENSSSCG00000012840	CD151	5930.23	7008.78	-0.241546	3.72395e-13	4.57686e-12
ENSSSCG00000013064	EEF1G	19855.4	22466.7	-0.178227	3.94074e-13	4.83884e-12
ENSSSCG00000029082	KMT2E	3156.48	3743.23	-0.246023	4.56959e-13	5.58529e-12
ENSSSCG00000006496	LMNA	13873.3	15625.8	-0.172059	4.6401e-13	5.66627e-12
ENSSSCG00000012014	BTG3	1597.2	2038.49	-0.351329	4.74807e-13	5.79281e-12
ENSSSCG00000026498	-	1403.9	1800.63	-0.358537	4.83125e-13	5.88353e-12
ENSSSCG00000012771	SLC6A8	6217.78	7238.58	-0.219396	4.95422e-13	6.02778e-12
ENSSSCG00000005719	RAPGEF1	1568.93	2007.74	-0.357011	5.05594e-13	6.14593e-12
ENSSSCG00000033120	PALM2-AKAP2	789.059	1079.68	-0.451488	5.19878e-13	6.31079e-12
ENSSSCG00000043781	RHOB	3868.41	4551.44	-0.235211	5.20102e-13	6.31079e-12
ENSSSCG00000011489	-	1475.91	1869.93	-0.341625	5.31603e-13	6.44448e-12
ENSSSCG00000023041	-	733.112	1014.51	-0.469354	5.57393e-13	6.75099e-12
ENSSSCG00000037360	CST3	12101.5	13813.7	-0.191293	5.81817e-13	7.03403e-12
ENSSSCG00000029196	DIP2B	1055.58	1400.46	-0.406542	6.40636e-13	7.73111e-12
ENSSSCG00000016504	TBXAS1	1014.95	1363.54	-0.4273	6.48252e-13	7.81595e-12
ENSSSCG00000012322	KDM5C	2856.45	3427.15	-0.263348	6.72484e-13	8.10079e-12
ENSSSCG00000022081	PHLDB2	4468.92	5259.79	-0.234128	7.01635e-13	8.4367e-12
ENSSSCG00000025052	BPIFB6	230.874	408.447	-0.820935	7.18272e-13	8.6212e-12
ENSSSCG00000013427	DAZAP1	4572.83	5289.65	-0.209949	7.42627e-13	8.87359e-12
ENSSSCG00000017422	FKBP10	3756.04	4441.77	-0.242338	7.96425e-13	9.49939e-12
ENSSSCG00000006653	ENSA	2736.78	3278.59	-0.260902	8.10268e-13	9.65588e-12
ENSSSCG00000029760	CIPC	1156.59	1531.5	-0.404025	8.13545e-13	9.68627e-12
ENSSSCG00000004551	ZNF609	1175.53	1540.76	-0.390301	8.20971e-13	9.76597e-12
ENSSSCG00000013976	-	190.439	347.239	-0.867578	9.12714e-13	1.08283e-11
ENSSSCG00000021890	GNB1	7821.26	8828.65	-0.174698	1.09482e-12	1.29313e-11
ENSSSCG00000030547	PIP5K1A	1791.28	2227.23	-0.313864	1.16465e-12	1.37438e-11
ENSSSCG00000014072	ENC1	343.703	547.97	-0.672471	1.19341e-12	1.40584e-11
ENSSSCG00000004970	-	31394.3	34692.1	-0.144322	1.19476e-12	1.40619e-11
ENSSSCG00000003863	ZFYVE9	685.912	960.898	-0.487679	1.23812e-12	1.45466e-11
ENSSSCG00000024134	MGLL	913.978	1226.17	-0.424804	1.33667e-12	1.5663e-11
ENSSSCG00000022525	ARHGEF5	2123.18	2594.45	-0.289841	1.3554e-12	1.58685e-11
ENSSSCG00000009511	STK24	5412.96	6276.49	-0.213264	1.37175e-12	1.60177e-11
ENSSSCG00000008540	PPP1CB	6506.42	7448.58	-0.194592	1.44579e-12	1.6794e-11
ENSSSCG00000023803	ELK3	360.694	566.904	-0.650817	1.52315e-12	1.76466e-11
ENSSSCG00000040435	STAT6	2167.71	2658.32	-0.295482	1.79896e-12	2.07698e-11
ENSSSCG00000027224	PCBP1	9411.77	10564.4	-0.166658	2.08752e-12	2.39975e-11
ENSSSCG00000002547	-	2099.48	2560.15	-0.286151	2.13778e-12	2.4533e-11
ENSSSCG00000016925	PLK2	2755.68	3307.56	-0.26316	2.18819e-12	2.50899e-11
ENSSSCG00000049596	-	532.54	766.015	-0.524163	2.1988e-12	2.51899e-11
ENSSSCG00000017707	TAF15	3287.23	3908.87	-0.249589	2.34974e-12	2.68959e-11
ENSSSCG00000009320	FLT1	2051.39	2512.45	-0.293127	2.39219e-12	2.73584e-11
ENSSSCG00000012365	MSN	6993.99	8021.97	-0.19796	2.48936e-12	2.84453e-11
ENSSSCG00000016230	EPHA4	360.213	565.178	-0.650383	2.74174e-12	3.12488e-11
ENSSSCG00000011592	PLXND1	593.258	853.153	-0.526286	3.14197e-12	3.57188e-11
ENSSSCG00000037719	PDPK1	1782.79	2204.87	-0.306413	3.33024e-12	3.78163e-11
ENSSSCG00000039591	SERINC3	2129.57	2597.38	-0.286391	3.56691e-12	4.0422e-11
ENSSSCG00000010493	PDLIM1	5885.89	6690.84	-0.185041	3.63154e-12	4.11092e-11
ENSSSCG00000039815	-	1336.12	1707.53	-0.354516	4.27322e-12	4.82092e-11
ENSSSCG00000040642	LASP1	5256.56	6039.83	-0.201047	4.3008e-12	4.84795e-11
ENSSSCG00000040697	PROSER1	968.07	1273	-0.394666	4.38455e-12	4.93817e-11
ENSSSCG00000006386	COPA	6073.41	6955.02	-0.195558	4.4641e-12	5.01929e-11
ENSSSCG00000001471	BRD2	4528.14	5247.09	-0.212686	4.55537e-12	5.1176e-11
ENSSSCG00000011980	CLDND1	1691.38	2101.5	-0.313413	5.00945e-12	5.61825e-11
ENSSSCG00000011133	PFKFB3	604.57	858.814	-0.507138	5.30778e-12	5.93786e-11
ENSSSCG00000025691	BCL10	1522.27	1914.13	-0.330451	5.58824e-12	6.23592e-11
novel.92	-	103.595	218.918	-1.08282	6.08021e-12	6.75663e-11
ENSSSCG00000030546	HSD11B1L	11313.5	12968	-0.197147	6.64067e-12	7.35493e-11
ENSSSCG00000010320	VDAC2	9594.67	10767.6	-0.166601	6.65159e-12	7.36091e-11
ENSSSCG00000020970	IL6	470.208	690.931	-0.556469	6.82271e-12	7.53777e-11
ENSSSCG00000048439	RALA	975.282	1303.12	-0.416725	7.23569e-12	7.98081e-11
ENSSSCG00000002495	SYNE3	375.257	576.808	-0.621585	8.43722e-12	9.26011e-11
ENSSSCG00000003493	CAPZB	3326.69	3938.53	-0.243948	8.9757e-12	9.84301e-11
ENSSSCG00000016720	PGAM2	521.054	747.754	-0.521106	9.01955e-12	9.88297e-11
ENSSSCG00000051523	-	273.513	449.788	-0.72007	9.34325e-12	1.02293e-10
ENSSSCG00000002841	N4BP1	1224.75	1582.25	-0.368512	9.68238e-12	1.05918e-10
ENSSSCG00000003789	CTH	1067.94	1397.91	-0.386969	1.08717e-11	1.18172e-10
ENSSSCG00000010739	CTBP2	2370.57	2875.48	-0.277789	1.13597e-11	1.23356e-10
ENSSSCG00000009434	RGCC	365.753	569.813	-0.638059	1.17033e-11	1.26881e-10
ENSSSCG00000008510	LTBP1	8953.9	10001.2	-0.159668	1.2279e-11	1.32906e-10
ENSSSCG00000038801	NPNT	4650.41	5366.15	-0.206603	1.25578e-11	1.35703e-10
ENSSSCG00000033657	GREM1	4810.05	5565.48	-0.209934	1.42566e-11	1.53563e-10
ENSSSCG00000015241	TMEM45B	704.424	961.552	-0.448686	1.43476e-11	1.54419e-10
ENSSSCG00000030480	DYRK1A	736.884	1008.83	-0.452294	1.5058e-11	1.61934e-10
ENSSSCG00000036658	PSMD8	7653.99	8695.33	-0.184158	1.57489e-11	1.69091e-10
ENSSSCG00000010791	FUOM	990.714	1301.11	-0.39469	1.58157e-11	1.69672e-10
ENSSSCG00000024970	ETV3	1328.04	1708.74	-0.363094	1.634e-11	1.75156e-10
ENSSSCG00000031118	PREX1	146.671	273.585	-0.898644	1.7579e-11	1.87834e-10
ENSSSCG00000003561	ZDHHC18	8226.86	9238.94	-0.167832	1.77746e-11	1.89771e-10
ENSSSCG00000004177	RPS12	21211.7	23741.3	-0.16264	1.86275e-11	1.98559e-10
ENSSSCG00000037999	PPP1R14B	3555.08	4221.63	-0.24883	2.01281e-11	2.14212e-10
ENSSSCG00000021825	RPS21	10093.5	11279.9	-0.160294	2.09882e-11	2.23188e-10
ENSSSCG00000023400	ZNF598	1443.26	1814.66	-0.331589	2.10291e-11	2.23444e-10
ENSSSCG00000040208	PAG1	1392.08	1784.99	-0.357797	2.12092e-11	2.25e-10
ENSSSCG00000032235	-	1694.11	2133.96	-0.333754	2.17236e-11	2.30091e-10
ENSSSCG00000015044	NKAPD1	1288.18	1632.37	-0.341435	2.37871e-11	2.50752e-10
ENSSSCG00000006039	LRP12	1442.12	1820.19	-0.334448	2.46826e-11	2.59781e-10
ENSSSCG00000000107	-	951.905	1247.86	-0.391042	2.53656e-11	2.66758e-10
ENSSSCG00000009978	AP1B1	8351.21	9535.43	-0.191793	3.05132e-11	3.19634e-10
ENSSSCG00000035895	JDP2	112.638	235.157	-1.05949	3.37639e-11	3.53408e-10
ENSSSCG00000022401	-	859.834	1158.12	-0.429355	3.48188e-11	3.63879e-10
ENSSSCG00000002398	TMEM63C	307.147	479.86	-0.64508	3.57179e-11	3.72982e-10
ENSSSCG00000037077	SHMT2	1914.74	2341.88	-0.290836	3.76311e-11	3.92346e-10
ENSSSCG00000034386	ATP2A2	7716.51	8640.07	-0.163131	3.78686e-11	3.94514e-10
ENSSSCG00000037159	MNT	362.623	566.755	-0.644666	3.85386e-11	4.01181e-10
ENSSSCG00000039419	SLCO4A1	591.687	828.095	-0.486516	3.95627e-11	4.11199e-10
ENSSSCG00000032007	RTN4	9179.7	10542.8	-0.199082	4.05347e-11	4.20646e-10
ENSSSCG00000038762	BTF3L4	1080.12	1387.19	-0.361124	4.22446e-11	4.37709e-10
ENSSSCG00000011101	ITGB1	11667.9	12993.6	-0.15479	4.27285e-11	4.42379e-10
ENSSSCG00000006579	S100A3	1332.31	1682.45	-0.336671	4.57793e-11	4.72864e-10
ENSSSCG00000009137	GAR1	1098.41	1406.26	-0.35717	4.71596e-11	4.86744e-10
ENSSSCG00000017730	CDK5R1	58.379	143.626	-1.29851	5.11024e-11	5.26217e-10
ENSSSCG00000030849	-	10026.9	11210.9	-0.161115	5.30694e-11	5.4605e-10
ENSSSCG00000040944	SKI	1801.79	2205.67	-0.292471	5.39072e-11	5.54243e-10
ENSSSCG00000013758	ZSWIM4	514.156	755.98	-0.556776	5.47656e-11	5.62634e-10
ENSSSCG00000013300	EHF	990.115	1304.61	-0.398605	5.4921e-11	5.63796e-10
ENSSSCG00000016687	-	545.357	775.396	-0.507404	6.18875e-11	6.32876e-10
ENSSSCG00000032170	DAPK3	1330.88	1703.52	-0.357011	6.29148e-11	6.42888e-10
ENSSSCG00000038417	LRRC8D	1827.49	2298.16	-0.329727	6.46458e-11	6.58557e-10
ENSSSCG00000022478	STK10	1462.02	1825.14	-0.320665	6.48184e-11	6.59812e-10
ENSSSCG00000025053	RYBP	716.55	973.592	-0.441223	6.51069e-11	6.61738e-10
ENSSSCG00000006930	SH3GLB1	2309.11	2783.48	-0.268403	6.5572e-11	6.65958e-10
ENSSSCG00000030361	PRKCZ	828.296	1095.02	-0.402795	6.89593e-11	6.98763e-10
ENSSSCG00000026153	ACAT1	2400.49	2865.16	-0.254586	7.03606e-11	7.12421e-10
ENSSSCG00000006820	EPS8L3	961.022	1251.34	-0.381873	7.28249e-11	7.36813e-10
ENSSSCG00000021821	MYO1C	6561.37	7403.43	-0.174022	7.32597e-11	7.4065e-10
ENSSSCG00000001502	RPS18	11742.2	12992.7	-0.145995	7.45303e-11	7.52925e-10
ENSSSCG00000016186	-	1963.16	2369.37	-0.271326	8.09363e-11	8.16404e-10
ENSSSCG00000016057	STAT1	7000.18	7844.07	-0.16408	9.38789e-11	9.44099e-10
ENSSSCG00000017330	MAP3K14	752.244	1016.16	-0.434732	9.41825e-11	9.46438e-10
ENSSSCG00000034024	-	805.811	1094.8	-0.442724	9.72572e-11	9.75132e-10
ENSSSCG00000034418	CREBL2	586.156	819.89	-0.484697	9.73535e-11	9.75364e-10
ENSSSCG00000028293	RCOR3	440.364	652.337	-0.565925	1.02652e-10	1.0269e-09
ENSSSCG00000027294	CDV3	3280.89	3828.29	-0.221956	1.04842e-10	1.04802e-09
ENSSSCG00000010219	ARID5B	2712	3257.97	-0.264524	1.07729e-10	1.07527e-09
ENSSSCG00000025661	TBRG1	1656.1	2068.16	-0.321416	1.08435e-10	1.0807e-09
ENSSSCG00000011234	CMTM7	594.248	827.755	-0.479867	1.15015e-10	1.14372e-09
ENSSSCG00000037645	-	741.972	1008.11	-0.444226	1.15683e-10	1.14951e-09
ENSSSCG00000006240	FAM110B	858.698	1133.02	-0.399698	1.23709e-10	1.22743e-09
ENSSSCG00000024678	MEGF6	1196.51	1538.59	-0.364694	1.2567e-10	1.24503e-09
ENSSSCG00000050772	-	169.375	296.749	-0.808024	1.29128e-10	1.27739e-09
ENSSSCG00000032962	ZNF664	3684.87	4310.35	-0.225709	1.29747e-10	1.28256e-09
ENSSSCG00000008466	COX7A2L	5089.03	5781.38	-0.183963	1.35024e-10	1.33374e-09
ENSSSCG00000006899	RPL5	29435.1	31857	-0.113955	1.37227e-10	1.3525e-09
ENSSSCG00000024674	ABL2	530.126	746.259	-0.491913	1.37387e-10	1.35307e-09
ENSSSCG00000016062	NABP1	1473.63	1829.01	-0.311818	1.3765e-10	1.35465e-09
ENSSSCG00000017986	NDEL1	799.69	1056.06	-0.400782	1.40441e-10	1.38009e-09
ENSSSCG00000009881	OAS2	4932.34	5672.14	-0.201724	1.42997e-10	1.40417e-09
ENSSSCG00000008692	ADD1	5091.05	5780.32	-0.183589	1.47715e-10	1.44943e-09
ENSSSCG00000008171	NPAS2	1065.47	1371.97	-0.365891	1.55564e-10	1.52309e-09
ENSSSCG00000006644	CERS2	6576.58	7417.91	-0.173465	1.6078e-10	1.57185e-09
ENSSSCG00000010134	TANGO2	743.032	998.088	-0.424933	1.60988e-10	1.57273e-09
ENSSSCG00000001834	MFGE8	980.544	1279.09	-0.384762	1.64594e-10	1.60678e-09
ENSSSCG00000003468	PLEKHM2	2765.46	3287.94	-0.25018	1.65541e-10	1.61484e-09
ENSSSCG00000032288	SLC20A1	5190.96	5886.82	-0.181897	1.72104e-10	1.67396e-09
ENSSSCG00000007000	FAT1	7118.34	7976.06	-0.164077	1.7957e-10	1.74277e-09
ENSSSCG00000038465	VAPA	3144.05	3664.2	-0.221247	1.89468e-10	1.83655e-09
ENSSSCG00000010651	ABLIM1	3831.2	4463.18	-0.220846	1.89508e-10	1.83655e-09
ENSSSCG00000015519	RASAL2	311.718	491.339	-0.659045	1.92061e-10	1.85994e-09
ENSSSCG00000002689	CMIP	1812.92	2211.73	-0.287914	1.9936e-10	1.92782e-09
ENSSSCG00000007007	IDO1	60.5697	142.52	-1.23353	2.04549e-10	1.97656e-09
ENSSSCG00000003809	JAK1	3562.33	4115.17	-0.208064	2.07495e-10	2.00213e-09
ENSSSCG00000006703	PRKAB2	1651.8	2070.36	-0.324979	2.13746e-10	2.05798e-09
ENSSSCG00000030682	MACO1	925.199	1201.66	-0.378162	2.24182e-10	2.1569e-09
ENSSSCG00000012916	-	946.94	1242.98	-0.392654	2.26213e-10	2.17488e-09
ENSSSCG00000008192	TMEM131	2671.04	3156.85	-0.240722	2.28814e-10	2.1983e-09
ENSSSCG00000012772	BCAP31	6253.92	7036.87	-0.170444	2.44255e-10	2.3399e-09
ENSSSCG00000006099	ESRP1	368.261	543.379	-0.56113	2.52457e-10	2.415e-09
ENSSSCG00000005096	HIF1A	19358.6	21361.6	-0.141698	2.62524e-10	2.5095e-09
ENSSSCG00000039466	-	1246.28	1564.07	-0.327558	2.7428e-10	2.61812e-09
ENSSSCG00000046151	-	467.36	667.033	-0.51378	2.75569e-10	2.62855e-09
ENSSSCG00000017565	SPATA20	392.555	579.516	-0.561964	2.77266e-10	2.64284e-09
ENSSSCG00000018063	-	13485.8	15097.7	-0.162401	2.89495e-10	2.75744e-09
ENSSSCG00000012965	DRAP1	2737.9	3214.96	-0.232388	3.01497e-10	2.86766e-09
ENSSSCG00000007155	C20orf194	849.242	1141.32	-0.426066	3.07411e-10	2.91975e-09
ENSSSCG00000013307	LMO2	55.9519	137.749	-1.30574	3.0915e-10	2.93417e-09
ENSSSCG00000023956	NEDD9	483.63	683.819	-0.500925	3.24646e-10	3.07687e-09
ENSSSCG00000006369	F11R	4549.97	5228.04	-0.200266	3.44227e-10	3.25321e-09
ENSSSCG00000006524	THBS3	3820.15	4407.83	-0.206878	3.71011e-10	3.50385e-09
ENSSSCG00000010309	ZSWIM8	1891.74	2309.63	-0.288619	3.84791e-10	3.62494e-09
ENSSSCG00000036466	METTL21A	1140.18	1453.58	-0.350765	3.8492e-10	3.62494e-09
ENSSSCG00000010261	PPA1	5300.71	5986.28	-0.1757	3.95217e-10	3.71928e-09
ENSSSCG00000023920	P3H1	6244.8	7040.98	-0.173096	4.07691e-10	3.83396e-09
ENSSSCG00000039460	RPL28	15675.3	17445.5	-0.154797	4.43549e-10	4.15944e-09
ENSSSCG00000038520	MED20	502.962	711.294	-0.498421	4.7723e-10	4.46274e-09
ENSSSCG00000030548	HERC5	3015.37	3518.89	-0.223268	4.8873e-10	4.56707e-09
ENSSSCG00000008535	CLIP4	2113.57	2525.29	-0.257185	4.90908e-10	4.58421e-09
ENSSSCG00000009853	WSB2	2916.78	3428.04	-0.2327	4.92516e-10	4.59601e-09
ENSSSCG00000014019	MAML1	443.47	633.282	-0.514371	5.04182e-10	4.69502e-09
ENSSSCG00000039972	-	603.536	821.44	-0.444092	5.12384e-10	4.76475e-09
novel.304	-	116.511	229.236	-0.972226	5.16953e-10	4.80053e-09
ENSSSCG00000009152	SGMS2	308.737	469.849	-0.605475	5.29135e-10	4.90001e-09
ENSSSCG00000001770	CTSH	1692.81	2069.73	-0.290177	5.61731e-10	5.19825e-09
ENSSSCG00000012656	ELF4	661.781	903.948	-0.452406	5.62666e-10	5.20329e-09
ENSSSCG00000017773	SUPT6H	2148.48	2562	-0.254269	6.02082e-10	5.55055e-09
ENSSSCG00000000766	CECR2	222.169	358.678	-0.689672	6.39707e-10	5.87904e-09
ENSSSCG00000009834	ATXN2	1710.26	2088.83	-0.288403	6.44298e-10	5.91716e-09
ENSSSCG00000033918	-	63.227	143.082	-1.18203	6.48353e-10	5.94621e-09
ENSSSCG00000025565	-	2369.05	2812.76	-0.247041	6.49755e-10	5.95497e-09
ENSSSCG00000013418	CFD	379.995	561.399	-0.564099	6.72822e-10	6.15792e-09
novel.178	-	181.46	319.331	-0.81677	7.13388e-10	6.52024e-09
ENSSSCG00000011236	-	2347.87	2834.7	-0.270658	7.19786e-10	6.57421e-09
ENSSSCG00000033727	GPX1	6698.88	7507.8	-0.164874	8.29509e-10	7.55051e-09
ENSSSCG00000008292	TET3	827.588	1083.21	-0.389237	8.33863e-10	7.58497e-09
ENSSSCG00000003047	-	61.4984	145.612	-1.24534	8.82235e-10	8.01404e-09
ENSSSCG00000000274	PCBP2	9767.77	10827.1	-0.14899	8.87134e-10	8.04514e-09
ENSSSCG00000013643	CDKN2D	413.516	599.807	-0.537863	8.8747e-10	8.04514e-09
ENSSSCG00000016364	GPC1	3532.55	4251.45	-0.267864	8.912e-10	8.07347e-09
ENSSSCG00000044032	-	171.691	291.769	-0.763225	9.17851e-10	8.30363e-09
ENSSSCG00000031602	DNAJC5	1354.05	1693.42	-0.323458	9.57472e-10	8.6562e-09
ENSSSCG00000027302	PKP3	1855.99	2246.85	-0.276942	9.73771e-10	8.79758e-09
ENSSSCG00000016604	WASL	2212.65	2649.39	-0.25886	9.76817e-10	8.81913e-09
ENSSSCG00000012862	OSBPL5	343.613	511.591	-0.574107	9.83076e-10	8.86964e-09
ENSSSCG00000031392	UBE2E2	914.068	1178.8	-0.366301	9.85101e-10	8.8819e-09
ENSSSCG00000032735	INAVA	572.92	808.971	-0.497604	9.90078e-10	8.91471e-09
ENSSSCG00000034569	-	1454.69	1782.96	-0.293709	9.95291e-10	8.9556e-09
ENSSSCG00000020666	EHD4	1193.06	1488.8	-0.319882	1.02186e-09	9.18226e-09
ENSSSCG00000028646	MMADHC	2786.2	3250.51	-0.222555	1.07644e-09	9.64669e-09
ENSSSCG00000010531	-	250.966	397.598	-0.662805	1.08523e-09	9.719e-09
ENSSSCG00000026861	NECTIN4	3227.94	3737.5	-0.211651	1.13747e-09	1.018e-08
ENSSSCG00000015284	MDM4	1201.35	1513.83	-0.332801	1.17116e-09	1.04605e-08
ENSSSCG00000001041	PAK1IP1	1150.71	1439.45	-0.323141	1.19505e-09	1.06666e-08
ENSSSCG00000028097	GPBP1L1	3008.65	3493.08	-0.215605	1.201e-09	1.07126e-08
ENSSSCG00000004454	ME1	2259.23	2677.27	-0.244398	1.21249e-09	1.08078e-08
novel.173	-	772.185	1016.71	-0.396362	1.21482e-09	1.08214e-08
ENSSSCG00000002965	ACTN4	4766.19	5433.67	-0.189773	1.22632e-09	1.09165e-08
ENSSSCG00000006066	RNF19A	1436.16	1779.09	-0.309813	1.28127e-09	1.13677e-08
ENSSSCG00000000844	NFYB	635.088	855.213	-0.428095	1.30426e-09	1.1564e-08
ENSSSCG00000031356	HES1	1670.79	2033.32	-0.282802	1.33567e-09	1.18189e-08
ENSSSCG00000013410	SWAP70	834.3	1094.07	-0.390922	1.33784e-09	1.18303e-08
ENSSSCG00000015888	RBMS1	1439.37	1774.89	-0.301147	1.33946e-09	1.18368e-08
ENSSSCG00000003470	FAM131C	1369.51	1686.03	-0.300003	1.35286e-09	1.19473e-08
ENSSSCG00000024591	ETV1	272.033	423.739	-0.638617	1.35759e-09	1.19811e-08
ENSSSCG00000013050	MARK2	1290.55	1614.16	-0.322343	1.40884e-09	1.24252e-08
ENSSSCG00000006530	EFNA1	1884.63	2264.51	-0.264102	1.40985e-09	1.24259e-08
ENSSSCG00000025729	IRS1	92.8839	190.341	-1.0333	1.54016e-09	1.35475e-08
ENSSSCG00000017693	AATF	1248.3	1557.36	-0.320521	1.55603e-09	1.36781e-08
ENSSSCG00000014869	LRRC32	70.8001	157.276	-1.14584	1.58795e-09	1.39495e-08
ENSSSCG00000013481	FZR1	609.201	818.114	-0.425361	1.6675e-09	1.46194e-08
ENSSSCG00000027855	SOCS1	69.1651	148.817	-1.10633	1.66888e-09	1.46219e-08
ENSSSCG00000024794	FBXO42	721.851	985.468	-0.447724	1.79062e-09	1.56474e-08
ENSSSCG00000005599	RABEPK	772.135	1007.13	-0.38354	1.79472e-09	1.5673e-08
ENSSSCG00000037284	CCDC85C	1283.56	1620.54	-0.33574	1.84126e-09	1.60689e-08
ENSSSCG00000022797	PPP1R3B	130.332	236.171	-0.856594	1.85077e-09	1.61391e-08
ENSSSCG00000021259	CDA	1490.27	1819.52	-0.2886	1.88457e-09	1.64146e-08
ENSSSCG00000016653	DNAJB9	459.086	659.896	-0.521087	1.89072e-09	1.64574e-08
ENSSSCG00000021306	GJC1	726.275	955.355	-0.394914	1.95835e-09	1.70128e-08
ENSSSCG00000037847	MOB2	574.781	785.854	-0.451714	1.99776e-09	1.73439e-08
ENSSSCG00000017470	TNS4	293.157	443.264	-0.596196	2.0898e-09	1.80958e-08
ENSSSCG00000010478	FFAR4	1255.49	1557.74	-0.311276	2.11157e-09	1.82724e-08
ENSSSCG00000000145	-	652.61	896.877	-0.459601	2.14514e-09	1.85508e-08
ENSSSCG00000003435	MIIP	542.757	747.612	-0.463284	2.23641e-09	1.93115e-08
ENSSSCG00000001456	-	174.998	295.894	-0.75703	2.24969e-09	1.94046e-08
ENSSSCG00000004071	-	473.466	664.227	-0.489289	2.3296e-09	2.0055e-08
ENSSSCG00000003069	KCNN4	166.477	291.499	-0.811292	2.35481e-09	2.02514e-08
ENSSSCG00000023603	UBALD1	414.245	588.539	-0.505609	2.35545e-09	2.02514e-08
ENSSSCG00000003140	FGF21	143.509	254.239	-0.825927	2.42683e-09	2.08516e-08
ENSSSCG00000000765	IL17RA	2034.23	2463.87	-0.277578	2.47063e-09	2.12143e-08
ENSSSCG00000001382	DDR1	2642.18	3091.96	-0.227469	2.65549e-09	2.27285e-08
ENSSSCG00000037355	RNF115	1791.79	2176.78	-0.280901	2.7504e-09	2.35257e-08
ENSSSCG00000022004	SH3BP2	1191	1488.03	-0.322823	2.87543e-09	2.45636e-08
ENSSSCG00000017379	ETV4	610.257	817.032	-0.422071	2.90334e-09	2.47797e-08
ENSSSCG00000037732	SINHCAF	1121.83	1423.75	-0.342443	2.92939e-09	2.49766e-08
ENSSSCG00000004421	FYN	46.6152	113.993	-1.28764	2.93198e-09	2.49828e-08
ENSSSCG00000028355	ACTG1	126815	136356	-0.104707	3.05791e-09	2.60391e-08
ENSSSCG00000011604	CHCHD4	1061.24	1334.15	-0.329946	3.12892e-09	2.66098e-08
ENSSSCG00000007576	FOXK1	840.223	1092.13	-0.378831	3.17045e-09	2.69458e-08
ENSSSCG00000036801	C6orf132	701.691	921.754	-0.393924	3.24984e-09	2.75853e-08
ENSSSCG00000012163	RPS6KA3	3906.61	4512.3	-0.208402	3.28592e-09	2.78562e-08
ENSSSCG00000010576	NOLC1	7879.24	8730.67	-0.148252	3.2881e-09	2.7857e-08
ENSSSCG00000010494	SORBS1	550.906	749.18	-0.444745	3.32149e-09	2.8122e-08
ENSSSCG00000033695	KCTD15	495.243	682.941	-0.465006	3.6014e-09	3.03762e-08
ENSSSCG00000000804	ANO6	3009.95	3486.87	-0.21258	3.90057e-09	3.28372e-08
ENSSSCG00000015570	IVNS1ABP	5386.45	6121.66	-0.184608	3.91106e-09	3.29047e-08
ENSSSCG00000011470	ABHD6	731.238	954.025	-0.383782	4.11825e-09	3.45806e-08
ENSSSCG00000023171	SLC66A2	1321.02	1656.11	-0.328063	4.31446e-09	3.61618e-08
ENSSSCG00000003730	RNF138	774.455	1029.34	-0.408196	4.4978e-09	3.76038e-08
ENSSSCG00000033720	-	1947.57	2326.89	-0.257512	4.65561e-09	3.88502e-08
ENSSSCG00000011572	SEC13	3148.7	3622.03	-0.201877	4.78416e-09	3.98979e-08
ENSSSCG00000003042	-	11993.7	13161.1	-0.134178	4.86032e-09	4.05077e-08
ENSSSCG00000016502	PARP12	1308.18	1610	-0.300183	5.08976e-09	4.2367e-08
ENSSSCG00000011874	PARP14	2553.82	3040.18	-0.251132	5.38695e-09	4.47292e-08
ENSSSCG00000014055	CDHR2	120.726	220.31	-0.866981	5.46371e-09	4.53101e-08
ENSSSCG00000020873	SYNGR1	1141.45	1439.35	-0.335387	5.59009e-09	4.63131e-08
ENSSSCG00000034049	-	358.745	529.017	-0.560831	5.73295e-09	4.73955e-08
ENSSSCG00000038616	-	6.32393	42.1649	-2.71911	6.49054e-09	5.3559e-08
ENSSSCG00000038089	COL18A1	2775.31	3317.39	-0.258188	6.51787e-09	5.37513e-08
ENSSSCG00000029857	-	6182.91	6882.82	-0.154778	6.6751e-09	5.49799e-08
ENSSSCG00000048500	-	164.105	277.774	-0.761726	6.91397e-09	5.6842e-08
ENSSSCG00000000551	ARNTL2	4466.22	5115.58	-0.195175	6.94308e-09	5.70462e-08
ENSSSCG00000006771	SLC16A1	4560.37	5214.21	-0.192743	6.99101e-09	5.73655e-08
ENSSSCG00000026084	SLC49A3	1682.48	2061.63	-0.293216	7.21689e-09	5.91138e-08
ENSSSCG00000003513	ECE1	1508.96	1845.85	-0.290929	7.47192e-09	6.11652e-08
ENSSSCG00000028759	ASAP1	1654.46	1988.16	-0.265833	7.80264e-09	6.3677e-08
ENSSSCG00000002294	ARG2	354.149	521.76	-0.561067	7.93225e-09	6.46161e-08
ENSSSCG00000032010	RNH1	5104.4	5814.3	-0.188899	8.62685e-09	7.00177e-08
ENSSSCG00000007484	ZNF217	1581.44	1909.94	-0.272528	8.9118e-09	7.21547e-08
ENSSSCG00000027738	LRRFIP2	926.432	1188.5	-0.358252	9.06697e-09	7.33665e-08
ENSSSCG00000003901	FAAH	1468.48	1784.27	-0.281093	9.27498e-09	7.50041e-08
ENSSSCG00000038948	ETS2	321.475	468.457	-0.54417	9.56899e-09	7.73349e-08
ENSSSCG00000012966	C11orf68	826.791	1076.49	-0.382232	1.0057e-08	8.11312e-08
ENSSSCG00000003000	ITPKC	545.03	735.416	-0.433927	1.10977e-08	8.9096e-08
novel.44	-	197.41	323.076	-0.709962	1.26177e-08	1.01055e-07
ENSSSCG00000009466	UCHL3	1670.33	2011.54	-0.268187	1.273e-08	1.01893e-07
ENSSSCG00000028022	COL6A2	42.1715	106.891	-1.33737	1.31469e-08	1.05104e-07
ENSSSCG00000005631	FAM102A	986.988	1255.96	-0.348152	1.3609e-08	1.08604e-07
ENSSSCG00000004578	ANXA2	50824.8	54923.6	-0.11191	1.36969e-08	1.09239e-07
ENSSSCG00000004691	EIF3J	3571.67	4101.61	-0.198994	1.37283e-08	1.09424e-07
ENSSSCG00000009652	KCTD9	394.662	566.163	-0.52081	1.3738e-08	1.09436e-07
ENSSSCG00000006219	MTFR1	2745.48	3170.68	-0.207405	1.37899e-08	1.09784e-07
ENSSSCG00000035400	YPEL2	475.368	656.682	-0.467703	1.44454e-08	1.14934e-07
ENSSSCG00000038646	ENAH	3660.17	4155.65	-0.183175	1.47174e-08	1.16889e-07
ENSSSCG00000034753	FAM177A1	842.012	1093.25	-0.374955	1.54059e-08	1.22139e-07
ENSSSCG00000008363	AFTPH	2478.2	2896.52	-0.224035	1.54562e-08	1.22438e-07
ENSSSCG00000000443	GLI1	25.4152	75.3799	-1.5697	1.5462e-08	1.22438e-07
ENSSSCG00000038229	EML2	839.645	1075.8	-0.358579	1.59315e-08	1.25931e-07
ENSSSCG00000025821	C2CD2	1585.23	1900.94	-0.262689	1.61501e-08	1.27357e-07
ENSSSCG00000008529	YPEL5	710.682	925.719	-0.380042	1.62805e-08	1.2831e-07
ENSSSCG00000038128	CDYL2	287.689	432.229	-0.584136	1.63736e-08	1.28967e-07
ENSSSCG00000032531	SMG1	750.226	969.279	-0.370749	1.64579e-08	1.29478e-07
ENSSSCG00000020663	KMT2C	1134.22	1400.28	-0.303728	1.69003e-08	1.32724e-07
ENSSSCG00000036684	TTPAL	436.928	609.803	-0.48145	1.71437e-08	1.34477e-07
ENSSSCG00000021359	CDC42EP3	416.003	591.944	-0.506778	1.88034e-08	1.46977e-07
ENSSSCG00000035958	EVA1A	1301.35	1614.39	-0.309403	1.96816e-08	1.53392e-07
ENSSSCG00000003708	ANKRD29	1548.56	1866.01	-0.269183	1.97981e-08	1.5421e-07
ENSSSCG00000001984	KHNYN	710.3	928.179	-0.388107	1.98626e-08	1.54622e-07
ENSSSCG00000014156	ARRDC3	2613.98	3031.58	-0.212975	2.13994e-08	1.66205e-07
ENSSSCG00000011578	TAMM41	611.784	811.081	-0.405233	2.16333e-08	1.67721e-07
ENSSSCG00000007435	PLTP	2951.5	3395.48	-0.202611	2.17993e-08	1.68805e-07
ENSSSCG00000027270	-	1040.27	1308.8	-0.332693	2.18111e-08	1.68805e-07
ENSSSCG00000035768	RPS15A	11789.5	13028.2	-0.14406	2.32106e-08	1.79116e-07
ENSSSCG00000038053	TK2	915.183	1158.49	-0.339821	2.42468e-08	1.86789e-07
ENSSSCG00000006988	PDGFRL	157.403	263.346	-0.744034	2.63499e-08	2.02522e-07
ENSSSCG00000034156	GTF2F2	1854.27	2215.34	-0.257273	2.74591e-08	2.10561e-07
ENSSSCG00000034778	ARTN	195.718	315.404	-0.689179	2.92688e-08	2.23668e-07
ENSSSCG00000025667	FBXO2	1106.49	1384.54	-0.324552	2.9701e-08	2.2684e-07
ENSSSCG00000017495	GRB7	356.889	505.42	-0.502549	2.97374e-08	2.26976e-07
ENSSSCG00000024672	KLF16	1499.64	1811.47	-0.272907	2.97528e-08	2.26976e-07
ENSSSCG00000012842	RPLP2	11779.1	13031.9	-0.145869	3.03195e-08	2.31035e-07
ENSSSCG00000012996	CDC42EP2	1182.58	1467.63	-0.312257	3.10124e-08	2.35642e-07
ENSSSCG00000021902	GABRP	1646.91	1987.92	-0.270379	3.23358e-08	2.45278e-07
ENSSSCG00000017672	MED13	1493.26	1812.82	-0.279791	3.39246e-08	2.56599e-07
ENSSSCG00000040352	DUS1L	2971.26	3436.39	-0.210906	3.43194e-08	2.59439e-07
ENSSSCG00000029236	ZBTB7A	908.445	1165.36	-0.358574	3.44229e-08	2.60073e-07
ENSSSCG00000026006	KLF13	515.349	697.817	-0.437077	3.49005e-08	2.63533e-07
ENSSSCG00000004237	SERINC1	3196.44	3670.26	-0.198654	3.53531e-08	2.66799e-07
ENSSSCG00000022112	DOCK9	4085.79	4612.44	-0.174569	3.55496e-08	2.6813e-07
ENSSSCG00000011367	ARIH2	1671.62	1986.09	-0.248923	3.57944e-08	2.69824e-07
ENSSSCG00000005602	GAPVD1	1642.33	1964.92	-0.258756	3.73012e-08	2.81023e-07
ENSSSCG00000015462	TPK1	100.682	188.487	-0.904319	3.75111e-08	2.82369e-07
ENSSSCG00000030388	UPP1	2707.54	3171.27	-0.228789	3.8331e-08	2.87969e-07
ENSSSCG00000017783	-	4255.89	4831	-0.183102	3.8807e-08	2.9138e-07
ENSSSCG00000008242	KCMF1	2550.6	2983.48	-0.227207	3.90209e-08	2.92822e-07
ENSSSCG00000026488	-	1755.51	2089.16	-0.251408	4.03031e-08	3.01934e-07
ENSSSCG00000016189	AAMP	1703.14	2032.84	-0.254469	4.04748e-08	3.03049e-07
ENSSSCG00000029388	PDE2A	484.414	657.93	-0.443171	4.06592e-08	3.04259e-07
ENSSSCG00000002377	EIF2B2	1054.63	1316.78	-0.319063	4.23836e-08	3.16808e-07
ENSSSCG00000000253	KRT18	1023.52	1287.65	-0.332805	4.36548e-08	3.25944e-07
ENSSSCG00000017728	MYO1D	539.562	722.099	-0.421956	4.43804e-08	3.31176e-07
ENSSSCG00000001507	ZBTB22	3036.89	3470.67	-0.192532	4.67068e-08	3.47953e-07
ENSSSCG00000008601	SDC1	2164.83	2530.12	-0.224743	4.68724e-08	3.48992e-07
ENSSSCG00000008765	PCDH7	172.669	277.366	-0.68334	4.85895e-08	3.61171e-07
ENSSSCG00000017506	FBXL20	347.609	496.575	-0.512429	4.92289e-08	3.6572e-07
ENSSSCG00000005832	MAMDC4	1670.16	1994.42	-0.256654	5.02877e-08	3.7317e-07
ENSSSCG00000022618	CMTM8	1349.01	1644.62	-0.286716	5.03452e-08	3.73389e-07
ENSSSCG00000001905	ARID3B	457.168	621.357	-0.443292	5.09251e-08	3.7748e-07
ENSSSCG00000036113	GSAP	1353.44	1635.35	-0.272349	5.15308e-08	3.81758e-07
ENSSSCG00000015067	ZPR1	2147.62	2513.73	-0.227649	5.41354e-08	4.00608e-07
ENSSSCG00000027675	FOXP1	408.561	565.688	-0.468982	5.48256e-08	4.05266e-07
ENSSSCG00000036967	ARL8A	888.009	1124.95	-0.339957	5.65448e-08	4.17511e-07
ENSSSCG00000038694	CCND2	714.791	917.688	-0.360619	5.6947e-08	4.20248e-07
ENSSSCG00000023235	MAN1C1	28.6699	79.5037	-1.47551	5.98151e-08	4.40926e-07
ENSSSCG00000030653	GANAB	4309.99	4865.37	-0.175819	6.47999e-08	4.7688e-07
ENSSSCG00000012846	GATD1	1794.47	2155.75	-0.265255	6.76242e-08	4.95205e-07
ENSSSCG00000033018	TM4SF1	7949.38	8844.15	-0.153238	6.89735e-08	5.04809e-07
ENSSSCG00000039555	JOSD1	931.602	1168.71	-0.327148	6.93639e-08	5.07388e-07
ENSSSCG00000008969	RCHY1	787.684	1032.25	-0.387535	7.05631e-08	5.15029e-07
ENSSSCG00000001959	CFL2	5199.4	5801.96	-0.157536	7.07755e-08	5.16297e-07
ENSSSCG00000008701	LRPAP1	4718.63	5272.42	-0.160149	7.17357e-08	5.2273e-07
ENSSSCG00000032343	CCL4	120.87	212.771	-0.816193	7.18356e-08	5.23172e-07
ENSSSCG00000013016	PPP2R5B	646.837	844.446	-0.383566	7.39978e-08	5.38625e-07
ENSSSCG00000022227	BRD4	1391.33	1682.92	-0.273804	7.43194e-08	5.4067e-07
ENSSSCG00000033126	FAM168B	2198.14	2590.88	-0.236441	7.84635e-08	5.70197e-07
ENSSSCG00000050648	-	667.585	875.117	-0.390596	7.88219e-08	5.72178e-07
ENSSSCG00000002640	DEF8	1072.58	1330.13	-0.30999	7.94021e-08	5.76075e-07
ENSSSCG00000008316	NAGK	971.198	1221.08	-0.332261	7.99828e-08	5.79973e-07
ENSSSCG00000039594	SSBP3	306.55	444.248	-0.534223	8.07113e-08	5.84364e-07
ENSSSCG00000035101	KLF5	4494.8	5049.17	-0.167094	8.07394e-08	5.84364e-07
ENSSSCG00000022073	ZBTB38	2581.99	2971.08	-0.202295	8.07636e-08	5.84364e-07
ENSSSCG00000038950	VARS	2885.59	3319.23	-0.202081	8.202e-08	5.93132e-07
ENSSSCG00000010274	SGPL1	1415.24	1710.21	-0.274599	8.29636e-08	5.99467e-07
ENSSSCG00000038700	FMC1	352.524	499.286	-0.501916	8.29858e-08	5.99467e-07
ENSSSCG00000005935	AGO2	1253.88	1536.09	-0.293317	8.37109e-08	6.0435e-07
ENSSSCG00000027121	ODC1	9473.15	10340.4	-0.126393	8.72392e-08	6.28394e-07
ENSSSCG00000038760	ANKRD40	1286.69	1555.67	-0.274548	8.78355e-08	6.32103e-07
ENSSSCG00000008357	SPRED2	933.408	1164.23	-0.317972	8.90692e-08	6.40635e-07
ENSSSCG00000027550	PLCD1	607.085	808.115	-0.413776	9.18899e-08	6.60567e-07
ENSSSCG00000001887	SCAMP5	857.492	1075.75	-0.327314	9.68545e-08	6.94758e-07
ENSSSCG00000000999	CDYL	394.569	548.894	-0.47566	9.69945e-08	6.95388e-07
ENSSSCG00000009545	COL4A2	1808.67	2169.63	-0.263806	9.82149e-08	7.03759e-07
ENSSSCG00000035867	GFOD1	157.634	263.513	-0.737899	9.96976e-08	7.13617e-07
ENSSSCG00000040707	-	565.362	749.791	-0.406744	1.01119e-07	7.22625e-07
ENSSSCG00000010599	PDCD11	3014	3441.12	-0.191102	1.01589e-07	7.25211e-07
ENSSSCG00000024059	VAT1	4698.85	5324.59	-0.181068	1.01778e-07	7.25789e-07
ENSSSCG00000002836	SALL1	785.271	995.239	-0.3411	1.0182e-07	7.25789e-07
ENSSSCG00000009403	ITM2B	45357.3	49475.2	-0.125336	1.01834e-07	7.25789e-07
ENSSSCG00000005751	COL5A1	301.637	442.768	-0.554504	1.05345e-07	7.49616e-07
ENSSSCG00000041731	-	5022.99	5586.27	-0.153607	1.06598e-07	7.58127e-07
ENSSSCG00000030183	-	769.881	986.867	-0.359264	1.11409e-07	7.91079e-07
ENSSSCG00000003465	FBLIM1	820.58	1037.86	-0.339718	1.16373e-07	8.24568e-07
ENSSSCG00000011163	DIP2C	693.3	898.04	-0.372796	1.21195e-07	8.57364e-07
ENSSSCG00000010876	DESI2	1516.01	1806.48	-0.252744	1.23222e-07	8.70783e-07
ENSSSCG00000011542	THUMPD3	1241.04	1512.59	-0.285758	1.24199e-07	8.77219e-07
ENSSSCG00000026626	RER1	2782.35	3179.14	-0.192761	1.24427e-07	8.78364e-07
ENSSSCG00000012792	RENBP	629.371	816.981	-0.377676	1.25092e-07	8.82593e-07
ENSSSCG00000001341	-	1281.34	1566.34	-0.290018	1.26685e-07	8.93362e-07
ENSSSCG00000033811	CBFB	2539.21	2997.83	-0.237926	1.31982e-07	9.28751e-07
ENSSSCG00000013734	HOOK2	850.477	1101.37	-0.371605	1.35205e-07	9.49427e-07
ENSSSCG00000032073	-	551.113	734.395	-0.415448	1.35996e-07	9.53973e-07
ENSSSCG00000006370	TSTD1	3590.5	4076.93	-0.183598	1.36873e-07	9.59623e-07
ENSSSCG00000013397	ARNTL	305.084	447.396	-0.553702	1.37768e-07	9.65389e-07
ENSSSCG00000013045	OTUB1	2584.5	2965.69	-0.199014	1.38555e-07	9.70396e-07
ENSSSCG00000039670	EPN1	2869.66	3318.01	-0.209696	1.39531e-07	9.76717e-07
ENSSSCG00000013073	FADS3	684.465	880.14	-0.363623	1.3976e-07	9.77809e-07
ENSSSCG00000013726	TNPO2	2169.6	2535.48	-0.224805	1.4213e-07	9.93348e-07
ENSSSCG00000028446	PCBP4	1041.3	1285.97	-0.306057	1.42843e-07	9.97809e-07
ENSSSCG00000006727	WDR3	2222.26	2605.07	-0.228443	1.50495e-07	1.05015e-06
ENSSSCG00000000774	USP18	362.538	514.68	-0.506951	1.52403e-07	1.06292e-06
ENSSSCG00000010928	KDM5B	1016.02	1248.42	-0.297926	1.5871e-07	1.10517e-06
ENSSSCG00000039424	MCRIP1	748.026	955.416	-0.354689	1.61358e-07	1.12302e-06
ENSSSCG00000022246	-	100.769	186.318	-0.887752	1.61874e-07	1.12602e-06
ENSSSCG00000009994	MTMR3	1293.89	1570.42	-0.279459	1.67542e-07	1.16181e-06
ENSSSCG00000001660	PTK7	1334.73	1645.56	-0.303602	1.68589e-07	1.16847e-06
ENSSSCG00000037791	-	86.1947	161.306	-0.906784	1.7075e-07	1.18268e-06
ENSSSCG00000009591	AUH	504.536	673.399	-0.416443	1.7627e-07	1.2198e-06
ENSSSCG00000015550	RGS16	164.991	265.076	-0.683116	1.80449e-07	1.24604e-06
ENSSSCG00000001049	HIVEP1	201.52	315.868	-0.646824	1.80529e-07	1.24604e-06
ENSSSCG00000038549	ZFP36L2	17190.7	18726.4	-0.122972	1.84259e-07	1.27113e-06
ENSSSCG00000009019	RPS3A	28790.9	30994.2	-0.106417	1.96004e-07	1.34727e-06
ENSSSCG00000034090	CRTC3	533.067	705.111	-0.404255	2.03641e-07	1.39545e-06
ENSSSCG00000027365	WNT7B	1250.78	1507.48	-0.269553	2.05613e-07	1.40752e-06
ENSSSCG00000012915	-	336.614	484.126	-0.52513	2.09756e-07	1.43367e-06
ENSSSCG00000050244	-	496.311	675.601	-0.446045	2.12204e-07	1.44966e-06
ENSSSCG00000000068	EP300	1201.09	1464.73	-0.284961	2.14074e-07	1.46094e-06
ENSSSCG00000037267	MAX	596.408	803.127	-0.427532	2.16184e-07	1.47459e-06
ENSSSCG00000007034	PSD3	319.209	455.987	-0.515731	2.21218e-07	1.50738e-06
ENSSSCG00000002908	ZBTB32	12.5597	48.0905	-1.94213	2.23221e-07	1.5187e-06
ENSSSCG00000007454	ZMYND8	1134.4	1381.34	-0.285013	2.30095e-07	1.56388e-06
ENSSSCG00000003451	-	3777.17	4296.87	-0.186622	2.30588e-07	1.56642e-06
ENSSSCG00000006682	-	539.431	709.34	-0.396089	2.34922e-07	1.59506e-06
ENSSSCG00000038006	SLC25A33	982.949	1227.18	-0.320589	2.36678e-07	1.60534e-06
ENSSSCG00000033169	RPS15	16311	17821.7	-0.128237	2.42681e-07	1.64355e-06
ENSSSCG00000009233	GPAT3	2204.35	2552.34	-0.210709	2.5044e-07	1.69438e-06
ENSSSCG00000004369	PRDM1	144.831	239.428	-0.725389	2.53274e-07	1.71268e-06
ENSSSCG00000030578	MRPL15	1925.65	2255.85	-0.228705	2.54197e-07	1.71805e-06
ENSSSCG00000004730	TMEM87A	798.008	1014.88	-0.345228	2.57467e-07	1.73839e-06
ENSSSCG00000038220	RXRA	1554.72	1844.77	-0.24707	2.61357e-07	1.76376e-06
ENSSSCG00000013429	STK11	2130.94	2482.47	-0.221072	2.61826e-07	1.76604e-06
ENSSSCG00000045477	-	257.326	377.301	-0.55163	2.6769e-07	1.80376e-06
ENSSSCG00000011903	B4GALT4	837.682	1048.16	-0.323574	2.74184e-07	1.84658e-06
ENSSSCG00000004839	-	48.3117	106.846	-1.14659	2.75662e-07	1.85549e-06
ENSSSCG00000009509	IPO5	13775.4	14931.3	-0.116254	2.76704e-07	1.86074e-06
ENSSSCG00000035284	BMF	295.838	422.289	-0.515529	2.77777e-07	1.86701e-06
ENSSSCG00000031513	HRAS	540.459	714.33	-0.403719	2.78274e-07	1.86941e-06
ENSSSCG00000040163	QSOX2	1303.28	1569.8	-0.268224	2.8528e-07	1.91455e-06
ENSSSCG00000031441	GRAMD4	283.838	413.848	-0.545356	2.85678e-07	1.91626e-06
ENSSSCG00000040571	-	1589.92	1894.43	-0.253765	2.89654e-07	1.94195e-06
ENSSSCG00000012278	CFP	877.329	1100.95	-0.327895	2.91502e-07	1.95237e-06
novel.111	-	408.935	554.054	-0.438791	2.93921e-07	1.9666e-06
ENSSSCG00000008123	ARID5A	127.761	218.2	-0.776123	3.0181e-07	2.01635e-06
ENSSSCG00000010872	AKT3	733.089	933.376	-0.347748	3.05949e-07	2.04298e-06
novel.49	-	286.421	424.124	-0.564381	3.09471e-07	2.06443e-06
ENSSSCG00000005376	TBC1D2	866.652	1083.71	-0.322899	3.15337e-07	2.09936e-06
ENSSSCG00000008137	-	1181.97	1437.22	-0.280596	3.27436e-07	2.17232e-06
ENSSSCG00000041220	-	2184.85	2563.19	-0.230942	3.29371e-07	2.18407e-06
ENSSSCG00000017700	CCL3L1	7.28651	39.3622	-2.4224	3.33606e-07	2.21027e-06
ENSSSCG00000012405	RPS4X	31507.3	33737.8	-0.0985881	3.37654e-07	2.23455e-06
ENSSSCG00000030149	CAPNS1	2553.53	2971.81	-0.218708	3.44102e-07	2.27384e-06
ENSSSCG00000040273	-	10801.7	11701.1	-0.115107	3.46571e-07	2.28902e-06
ENSSSCG00000001697	TMEM63B	916.348	1141.51	-0.316544	3.4885e-07	2.30179e-06
ENSSSCG00000001621	TFEB	211.962	319.292	-0.592037	3.56728e-07	2.35144e-06
ENSSSCG00000026068	GRHL1	213.983	321.82	-0.590453	3.57142e-07	2.35301e-06
ENSSSCG00000025270	CHRD	332.108	472.587	-0.511541	3.57334e-07	2.35311e-06
ENSSSCG00000007284	NCOA6	1321.6	1591.24	-0.267776	3.63728e-07	2.39168e-06
ENSSSCG00000017184	PRPSAP1	802.944	1025.7	-0.352897	3.65429e-07	2.40049e-06
ENSSSCG00000001658	MRPL2	765.9	965.537	-0.334634	3.67583e-07	2.41345e-06
ENSSSCG00000005636	SLC25A25	561.769	746.594	-0.410541	3.7317e-07	2.44773e-06
ENSSSCG00000030268	ZFAND5	1929.25	2272.47	-0.235134	3.81022e-07	2.49554e-06
ENSSSCG00000012631	LONRF3	69.9743	145.027	-1.05545	3.85707e-07	2.52499e-06
ENSSSCG00000025260	CARD10	3777.43	4269.97	-0.177328	3.95747e-07	2.58691e-06
ENSSSCG00000034101	D2HGDH	1031.66	1264.33	-0.294249	4.02364e-07	2.62758e-06
ENSSSCG00000032595	RAP1B	2537.94	2915.75	-0.199692	4.16844e-07	2.71948e-06
ENSSSCG00000036114	-	1089.5	1332	-0.288307	4.36924e-07	2.8477e-06
ENSSSCG00000008966	PARM1	1362.15	1624.23	-0.253802	4.41856e-07	2.87843e-06
novel.195	-	2388.77	2751.85	-0.203374	4.46216e-07	2.904e-06
ENSSSCG00000010645	NHLRC2	326.418	457.319	-0.486268	4.52247e-07	2.94038e-06
ENSSSCG00000000906	TMCC3	115.581	206.604	-0.832367	4.61049e-07	2.99468e-06
ENSSSCG00000029877	MKRN2	481.762	656.253	-0.445553	4.64715e-07	3.01703e-06
ENSSSCG00000028771	MEF2A	1275.1	1557.23	-0.286835	4.67009e-07	3.03045e-06
ENSSSCG00000003104	STRN4	2407.39	2811.83	-0.225485	4.68616e-07	3.03939e-06
ENSSSCG00000027726	DLL1	167.575	268.948	-0.687224	4.73493e-07	3.06953e-06
ENSSSCG00000012241	-	435.836	582.539	-0.41922	4.74191e-07	3.07189e-06
ENSSSCG00000023320	CYP3A29	189.485	291.348	-0.620691	4.74318e-07	3.07189e-06
ENSSSCG00000008903	KIAA1211	359.784	500.438	-0.474634	4.77586e-07	3.09156e-06
ENSSSCG00000022714	OSER1	800.847	1017.95	-0.34523	4.97005e-07	3.20948e-06
ENSSSCG00000010007	-	1032.1	1268.76	-0.298684	5.07042e-07	3.27112e-06
ENSSSCG00000000843	TXNRD1	1867.08	2172.84	-0.218186	5.12957e-07	3.30768e-06
ENSSSCG00000004205	ARHGAP18	2388.98	2759.48	-0.207725	5.14262e-07	3.31289e-06
ENSSSCG00000040709	CACFD1	186.923	291.255	-0.640709	5.14591e-07	3.31341e-06
ENSSSCG00000021586	ZHX2	254.038	369.854	-0.54451	5.18353e-07	3.33602e-06
ENSSSCG00000039922	CDC42EP5	1371.31	1670.11	-0.284718	5.21508e-07	3.35309e-06
ENSSSCG00000001924	-	1821.03	2134.8	-0.228287	5.33773e-07	3.42865e-06
ENSSSCG00000009943	SSH1	321.256	459.639	-0.51379	5.84478e-07	3.73993e-06
ENSSSCG00000034501	RIOX2	1417.52	1683.06	-0.247031	5.88855e-07	3.76613e-06
ENSSSCG00000008697	HTT	4712.98	5223.31	-0.148246	6.14487e-07	3.92442e-06
ENSSSCG00000002712	LDHD	1576.44	1865.98	-0.244687	6.26908e-07	3.99991e-06
ENSSSCG00000012172	ACOT9	1548.21	1821.19	-0.234605	6.35262e-07	4.05096e-06
ENSSSCG00000007521	NELFCD	1950.09	2277.57	-0.223804	6.71619e-07	4.27292e-06
ENSSSCG00000007559	MAFK	305.311	435.131	-0.509478	6.72034e-07	4.27352e-06
ENSSSCG00000018047	FAM83G	835.388	1052.11	-0.33509	6.87251e-07	4.36613e-06
ENSSSCG00000035622	UBE2D3	9025.5	9785.16	-0.116283	6.88078e-07	4.36929e-06
ENSSSCG00000010514	RRP12	2077.03	2414.7	-0.216506	6.95673e-07	4.41542e-06
ENSSSCG00000039679	ZNF623	457.321	612.896	-0.422965	7.04345e-07	4.46621e-06
ENSSSCG00000011485	PTPRG	3764.23	4237.63	-0.17021	7.08582e-07	4.49094e-06
ENSSSCG00000023408	SAMD4A	1023.49	1256.03	-0.294073	7.22003e-07	4.56948e-06
ENSSSCG00000008130	CIAO1	1536.01	1816.81	-0.242175	7.50141e-07	4.73378e-06
ENSSSCG00000009440	ELF1	1839.42	2172.06	-0.238313	7.76987e-07	4.88963e-06
ENSSSCG00000000709	PLEKHG6	586.52	759.441	-0.374533	8.26833e-07	5.18862e-06
ENSSSCG00000001061	JARID2	335.435	474.97	-0.502169	8.29752e-07	5.20449e-06
ENSSSCG00000045298	-	64.0982	134.756	-1.06576	8.56495e-07	5.36466e-06
ENSSSCG00000039198	PCGF2	544.404	711.897	-0.388059	8.73592e-07	5.4654e-06
ENSSSCG00000007609	-	3509.51	3952.51	-0.171815	9.12756e-07	5.69298e-06
ENSSSCG00000040425	YRDC	892.033	1099.11	-0.300269	9.21233e-07	5.73781e-06
ENSSSCG00000010532	LOXL4	395.166	533.493	-0.433991	9.57455e-07	5.95229e-06
ENSSSCG00000017328	ARHGAP27	406.423	551.873	-0.442393	9.70009e-07	6.02472e-06
ENSSSCG00000032803	CYP2S1	415.315	560.001	-0.432664	9.79989e-07	6.08387e-06
ENSSSCG00000006762	AP4B1	478.006	627.672	-0.393311	9.82554e-07	6.09412e-06
ENSSSCG00000027723	-	817.077	1014.31	-0.31152	1.00993e-06	6.25227e-06
ENSSSCG00000005753	CAMSAP1	1925.73	2234.63	-0.215355	1.07548e-06	6.64265e-06
ENSSSCG00000008202	CNNM4	1201.96	1443.99	-0.264124	1.0784e-06	6.65453e-06
ENSSSCG00000049100	-	93.4064	166.661	-0.837353	1.08295e-06	6.67644e-06
ENSSSCG00000016884	PELO	1042.48	1278.28	-0.295824	1.08426e-06	6.68143e-06
ENSSSCG00000050627	-	2634.37	3012.24	-0.193769	1.12299e-06	6.9137e-06
ENSSSCG00000039340	CCDC184	20.7601	63.2065	-1.59906	1.16234e-06	7.14606e-06
ENSSSCG00000009833	SH2B3	792.831	983.825	-0.312007	1.20622e-06	7.40218e-06
ENSSSCG00000001950	PSMA6	3341.69	3818.12	-0.193075	1.22142e-06	7.492e-06
ENSSSCG00000000600	EPS8	3029.16	3430.73	-0.179643	1.22312e-06	7.49552e-06
ENSSSCG00000009060	MAML3	378.878	513.682	-0.439904	1.25993e-06	7.71049e-06
ENSSSCG00000004217	RNF146	868.486	1070.35	-0.301369	1.27059e-06	7.77014e-06
ENSSSCG00000023662	CHST3	131.501	216.312	-0.716535	1.28419e-06	7.84816e-06
ENSSSCG00000010948	CTSL	110.797	187.228	-0.754239	1.29264e-06	7.89619e-06
ENSSSCG00000030677	GART	1945.07	2245.96	-0.208279	1.30104e-06	7.93296e-06
ENSSSCG00000049636	-	383.55	521.344	-0.44036	1.30251e-06	7.93828e-06
ENSSSCG00000013061	EML3	1593.93	1871.29	-0.232599	1.32718e-06	8.08496e-06
ENSSSCG00000011402	IFRD2	1450.21	1707.64	-0.236361	1.36827e-06	8.32767e-06
ENSSSCG00000000403	BAZ2A	2280.83	2614.34	-0.197019	1.47138e-06	8.92669e-06
ENSSSCG00000005436	RAD23B	2973.86	3361.51	-0.176869	1.47312e-06	8.9332e-06
ENSSSCG00000012258	FUNDC1	1321.21	1568.76	-0.246697	1.48627e-06	9.00472e-06
ENSSSCG00000008281	RTKN	1060.89	1302.53	-0.296708	1.49502e-06	9.0536e-06
ENSSSCG00000036716	-	8646.55	9433.22	-0.125443	1.50248e-06	9.09469e-06
ENSSSCG00000007692	YWHAG	5011.67	5522.42	-0.140219	1.54174e-06	9.3154e-06
novel.137	-	65.0773	124.513	-0.936855	1.55115e-06	9.36802e-06
ENSSSCG00000029125	FAM13B	658.322	831.021	-0.336676	1.56118e-06	9.42435e-06
ENSSSCG00000009620	BMP1	1128.08	1351.29	-0.260656	1.56336e-06	9.43012e-06
ENSSSCG00000004943	MAP2K1	1699.74	1991.24	-0.228735	1.64875e-06	9.92153e-06
ENSSSCG00000033310	-	22633.2	24482.1	-0.113424	1.65241e-06	9.93906e-06
ENSSSCG00000038777	C7orf50	571.707	730.885	-0.354294	1.70964e-06	1.0274e-05
ENSSSCG00000011683	PAQR9	207.168	308.735	-0.576111	1.77967e-06	1.06766e-05
ENSSSCG00000003640	GRIK3	1637.84	1908.52	-0.221136	1.80883e-06	1.08359e-05
ENSSSCG00000000841	APPL2	579.747	739.197	-0.350018	1.85342e-06	1.1098e-05
ENSSSCG00000010874	ADSS	3003.33	3382.53	-0.171576	1.85855e-06	1.11238e-05
ENSSSCG00000007560	TMEM184A	1068	1307.66	-0.292949	1.86459e-06	1.11549e-05
ENSSSCG00000008262	SEMA4F	727.5	913.34	-0.329434	2.04065e-06	1.2132e-05
ENSSSCG00000015145	ZNF202	460.317	614.794	-0.420269	2.13491e-06	1.26529e-05
ENSSSCG00000038404	-	505.114	658.279	-0.383602	2.16919e-06	1.28446e-05
ENSSSCG00000028606	ZBTB7B	1553.55	1831.12	-0.237023	2.19186e-06	1.29673e-05
ENSSSCG00000006718	ZNF697	458.627	619.756	-0.437382	2.20569e-06	1.30434e-05
ENSSSCG00000038359	-	17624.9	18938	-0.103858	2.23705e-06	1.32113e-05
ENSSSCG00000014410	SH3RF2	663.549	839.511	-0.340877	2.24443e-06	1.3249e-05
ENSSSCG00000006564	-	4215.01	4678.01	-0.150166	2.2472e-06	1.32595e-05
ENSSSCG00000013107	PRPF19	1792.61	2075.3	-0.2118	2.33338e-06	1.37436e-05
ENSSSCG00000005917	HSF1	2932.7	3305.78	-0.172759	2.33633e-06	1.3755e-05
ENSSSCG00000013779	PKN1	1544.96	1809.91	-0.22917	2.3479e-06	1.38169e-05
ENSSSCG00000035211	GCC1	312.311	435.882	-0.478935	2.38488e-06	1.40284e-05
ENSSSCG00000036711	UBE2D2	1478.76	1730.75	-0.226952	2.39237e-06	1.40662e-05
ENSSSCG00000012108	WWC3	1149.46	1375.15	-0.257784	2.4569e-06	1.44266e-05
ENSSSCG00000011194	ANKRD28	2033.3	2336.4	-0.200833	2.50248e-06	1.46749e-05
ENSSSCG00000004156	IFNGR1	507.322	661.768	-0.38347	2.52405e-06	1.47818e-05
ENSSSCG00000015598	PACC1	274.093	394.015	-0.522566	2.52597e-06	1.47866e-05
ENSSSCG00000013094	DDB1	3324.08	3713.24	-0.159698	2.52728e-06	1.47877e-05
ENSSSCG00000004123	-	3507.06	3935.37	-0.16518	2.56728e-06	1.50021e-05
ENSSSCG00000017360	UBTF	1338.83	1587.96	-0.24674	2.66949e-06	1.55652e-05
ENSSSCG00000010181	C1orf198	377.815	511.749	-0.437189	2.80629e-06	1.63272e-05
ENSSSCG00000007717	METTL27	200.573	295.911	-0.560818	2.82918e-06	1.64531e-05
ENSSSCG00000030044	TMEM184C	2282.64	2616.87	-0.197469	2.86003e-06	1.66253e-05
ENSSSCG00000006003	MAL2	4597.85	5069.96	-0.140723	2.87631e-06	1.67127e-05
ENSSSCG00000035493	SACS	3428.4	3844.89	-0.164888	2.88024e-06	1.67268e-05
ENSSSCG00000030359	ARHGEF3	479.065	630.925	-0.394474	2.88125e-06	1.67268e-05
ENSSSCG00000023653	GLIS2	902.257	1106.79	-0.295168	2.96552e-06	1.71786e-05
ENSSSCG00000037642	ARID3A	579.659	758.209	-0.385467	3.03623e-06	1.75806e-05
ENSSSCG00000037032	DNASE1L1	972.293	1184.17	-0.285949	3.04616e-06	1.76263e-05
ENSSSCG00000027779	TMEM259	3737.22	4191.87	-0.166581	3.06163e-06	1.76969e-05
ENSSSCG00000014556	-	408.088	550.981	-0.434724	3.07005e-06	1.77379e-05
ENSSSCG00000007817	IL4R	2693.83	3059.58	-0.184684	3.10328e-06	1.79222e-05
ENSSSCG00000016141	PLEKHM3	206.719	304.387	-0.560577	3.16272e-06	1.82496e-05
ENSSSCG00000032796	GRINA	2307.02	2659.62	-0.205224	3.17058e-06	1.82871e-05
ENSSSCG00000007458	NCOA3	1100.36	1314.98	-0.257182	3.26749e-06	1.88134e-05
ENSSSCG00000005943	ST3GAL1	57.3678	115.02	-1.00206	3.39157e-06	1.95026e-05
ENSSSCG00000008644	KIDINS220	2553.72	2904.7	-0.185198	3.44552e-06	1.97958e-05
ENSSSCG00000033760	LTBP4	1171.12	1400.17	-0.258776	3.45422e-06	1.98372e-05
ENSSSCG00000025561	VASN	460.298	600.225	-0.381975	3.49081e-06	2.00215e-05
ENSSSCG00000039193	HOXB9	1265.36	1496.54	-0.242064	3.54805e-06	2.03323e-05
ENSSSCG00000016956	MAST4	215.645	313.474	-0.539159	3.5787e-06	2.04991e-05
ENSSSCG00000036887	CLPB	1205.55	1461.13	-0.275907	3.58383e-06	2.05197e-05
ENSSSCG00000045735	-	563.111	721.086	-0.356939	3.58624e-06	2.05247e-05
ENSSSCG00000010448	-	221.773	323.358	-0.546279	3.60517e-06	2.06153e-05
ENSSSCG00000040608	AKR1B1	2491.08	2819.15	-0.179119	3.62581e-06	2.07181e-05
ENSSSCG00000010437	PAPSS2	195.614	289.795	-0.565142	3.69862e-06	2.11225e-05
ENSSSCG00000038990	PTPRT	66.9667	127.661	-0.929516	3.8527e-06	2.19742e-05
ENSSSCG00000013444	BTBD2	1868.3	2173.78	-0.219995	3.87981e-06	2.21194e-05
ENSSSCG00000024166	SLC2A6	129.683	207.369	-0.677074	3.90355e-06	2.22357e-05
ENSSSCG00000012633	IL13RA1	3871.4	4316.97	-0.15635	3.91057e-06	2.22662e-05
novel.136	-	48.8045	100.589	-1.04328	3.91785e-06	2.22981e-05
ENSSSCG00000042788	-	255.819	361.262	-0.498023	3.92377e-06	2.23223e-05
ENSSSCG00000006344	-	812.412	996.637	-0.295597	3.94456e-06	2.2431e-05
ENSSSCG00000001661	SRF	685.276	863.633	-0.33285	3.96287e-06	2.25159e-05
ENSSSCG00000012770	CCNQ	614.731	778.359	-0.341475	3.98224e-06	2.26163e-05
ENSSSCG00000034763	IRS2	509.871	659.553	-0.37035	3.98952e-06	2.2648e-05
ENSSSCG00000013576	STXBP2	1435.75	1689.68	-0.23469	3.99339e-06	2.26604e-05
ENSSSCG00000023585	SERINC2	390.376	531.237	-0.446035	4.00231e-06	2.27013e-05
ENSSSCG00000028527	-	1268.27	1500.13	-0.242148	4.05626e-06	2.29878e-05
ENSSSCG00000006107	PDP1	2079.34	2392.31	-0.201284	4.13336e-06	2.33662e-05
ENSSSCG00000051090	-	1073.5	1300.51	-0.276045	4.13355e-06	2.33662e-05
ENSSSCG00000011977	DCBLD2	1354.61	1600.51	-0.23972	4.16914e-06	2.35474e-05
ENSSSCG00000004070	SCAF8	1254.03	1487.43	-0.245871	4.17784e-06	2.35866e-05
ENSSSCG00000017762	FOXN1	10.5486	39.8678	-1.91411	4.21367e-06	2.37587e-05
ENSSSCG00000024336	TMPRSS2	71.521	130.822	-0.87007	4.6471e-06	2.61143e-05
ENSSSCG00000009146	RPL34	17269	18614.2	-0.108082	4.73263e-06	2.65837e-05
ENSSSCG00000016690	CREB5	226.354	326.722	-0.530596	4.7656e-06	2.67464e-05
ENSSSCG00000008237	RETSAT	1698.1	1972.21	-0.214998	4.8239e-06	2.70507e-05
ENSSSCG00000004823	LRRK1	652.498	815.768	-0.322145	4.90277e-06	2.74584e-05
ENSSSCG00000010451	IFIT2	622.033	786.151	-0.337658	4.92047e-06	2.7546e-05
ENSSSCG00000033453	BST2	2232.71	2540.81	-0.187271	4.95629e-06	2.77232e-05
ENSSSCG00000002266	-	689.286	864.312	-0.324811	5.16819e-06	2.88239e-05
ENSSSCG00000006917	LRRC8C	274.028	386.452	-0.494223	5.19195e-06	2.89443e-05
ENSSSCG00000017428	JUP	4901.47	5431.14	-0.148992	5.27193e-06	2.93778e-05
ENSSSCG00000026041	MAP3K5	461.482	599.413	-0.377875	5.27589e-06	2.93876e-05
ENSSSCG00000000402	RBMS2	717.508	897.96	-0.324851	5.33981e-06	2.97189e-05
ENSSSCG00000012847	TALDO1	3960.23	4401.73	-0.153205	5.36464e-06	2.98197e-05
ENSSSCG00000015071	SIK3	607.636	792.125	-0.383156	5.37456e-06	2.98624e-05
ENSSSCG00000035618	PGAM5	2169.53	2481.07	-0.193601	5.41686e-06	3.00753e-05
ENSSSCG00000004929	PARP16	739.738	919.089	-0.313847	5.41738e-06	3.00753e-05
ENSSSCG00000035304	ARFRP1	2293.05	2613.49	-0.19003	5.5003e-06	3.05102e-05
ENSSSCG00000036115	-	1776.25	2048.46	-0.205569	5.52348e-06	3.06133e-05
ENSSSCG00000012823	DKC1	3340.91	3736.83	-0.161228	5.65595e-06	3.13085e-05
ENSSSCG00000038025	NRBP2	1647.92	1927.37	-0.226502	5.67475e-06	3.13995e-05
ENSSSCG00000029781	SELENOM	1612.33	1868.6	-0.213686	5.70124e-06	3.1533e-05
ENSSSCG00000010200	CSGALNACT2	853.191	1039.23	-0.285341	5.73309e-06	3.1696e-05
ENSSSCG00000005009	KLHDC2	918.358	1123.33	-0.291463	5.77201e-06	3.18847e-05
ENSSSCG00000031847	RBM28	887.458	1079.53	-0.281291	5.86045e-06	3.23331e-05
ENSSSCG00000028465	ELAC2	2451.7	2815.4	-0.200277	5.91175e-06	3.26026e-05
ENSSSCG00000035051	ADORA2B	372.508	507.433	-0.444299	5.96181e-06	3.28651e-05
ENSSSCG00000029502	NAXD	1294.59	1547.1	-0.258734	5.97768e-06	3.2939e-05
ENSSSCG00000038580	FUT1	1047.47	1256.71	-0.26399	6.03423e-06	3.32231e-05
ENSSSCG00000008058	KCTD5	558.915	708.238	-0.340843	6.08488e-06	3.34882e-05
ENSSSCG00000040373	BCL2L13	1896.19	2184.24	-0.204805	6.15031e-06	3.38203e-05
ENSSSCG00000037653	RAB5A	617.376	780.44	-0.339027	6.18745e-06	3.39966e-05
ENSSSCG00000009759	SCARB1	3578.63	3989.68	-0.157035	6.55849e-06	3.59612e-05
ENSSSCG00000006237	SDCBP	2288.82	2601.94	-0.185387	6.79922e-06	3.72199e-05
ENSSSCG00000017880	SPNS3	194.47	285.257	-0.552663	6.82127e-06	3.73252e-05
ENSSSCG00000011301	ZDHHC3	2328.02	2663.52	-0.195298	6.89295e-06	3.7702e-05
novel.150	-	201.314	297.259	-0.562159	6.90172e-06	3.77345e-05
ENSSSCG00000028892	-	476.475	614.676	-0.368075	6.93735e-06	3.79137e-05
ENSSSCG00000000258	RARG	295.479	406.001	-0.458975	7.03798e-06	3.8448e-05
ENSSSCG00000024837	SYT12	243.745	349.057	-0.519968	7.08515e-06	3.86581e-05
ENSSSCG00000013505	FSD1	245.992	351.179	-0.513233	7.21572e-06	3.93223e-05
ENSSSCG00000035987	EHD3	2069.6	2378.6	-0.201412	7.32103e-06	3.98636e-05
novel.180	-	1247.99	1475.54	-0.24306	7.32867e-06	3.98889e-05
ENSSSCG00000007947	PAM16	539.179	686.38	-0.35015	7.46795e-06	4.05807e-05
ENSSSCG00000035757	SSBP2	330.109	449.345	-0.445668	7.57673e-06	4.11216e-05
ENSSSCG00000010817	LYPLAL1	398.246	523.661	-0.394044	7.74965e-06	4.20088e-05
ENSSSCG00000004221	HINT3	264.837	369.106	-0.478328	8.32815e-06	4.49801e-05
ENSSSCG00000000036	PACSIN2	1631.81	1883.27	-0.207593	8.36706e-06	4.51537e-05
novel.81	-	110.101	179.658	-0.705514	8.48381e-06	4.57467e-05
ENSSSCG00000008195	COX5B	4354.8	4914.82	-0.175275	8.57489e-06	4.62005e-05
novel.291	-	807.407	986.402	-0.288307	8.63293e-06	4.64944e-05
ENSSSCG00000017268	PRKCA	357.911	477.045	-0.414391	8.72369e-06	4.69275e-05
ENSSSCG00000037621	KIAA1522	2701.52	3067.83	-0.183241	8.8087e-06	4.73263e-05
ENSSSCG00000016982	-	1225.04	1452.49	-0.247004	8.84582e-06	4.74875e-05
ENSSSCG00000008300	STAMBP	879.923	1065.86	-0.276139	9.00352e-06	4.82758e-05
ENSSSCG00000001532	UHRF1BP1	299.905	409.957	-0.450714	9.09712e-06	4.87581e-05
ENSSSCG00000007668	GIGYF1	677.35	840.968	-0.31354	9.12939e-06	4.89114e-05
ENSSSCG00000012270	UBA1	8075.19	8746.38	-0.115231	9.29598e-06	4.97639e-05
ENSSSCG00000005656	-	9412.34	10212.5	-0.117211	9.34182e-06	4.99692e-05
ENSSSCG00000014004	PLPP2	1435.84	1674.99	-0.222794	9.39191e-06	5.0217e-05
ENSSSCG00000013938	GATAD2A	2059.91	2341.02	-0.185129	9.42472e-06	5.03722e-05
ENSSSCG00000039327	DAPP1	140.559	225.252	-0.677913	9.43717e-06	5.04185e-05
ENSSSCG00000005615	PTRH1	369.114	498.974	-0.436929	9.49866e-06	5.07267e-05
ENSSSCG00000032450	-	255.566	358.993	-0.488124	9.56742e-06	5.10572e-05
ENSSSCG00000007031	POLB	1273.8	1495.38	-0.231962	9.56821e-06	5.10572e-05
ENSSSCG00000011901	TMEM39A	609.917	763.877	-0.325519	9.80177e-06	5.22408e-05
ENSSSCG00000021005	UBQLN1	3076.5	3424.51	-0.154491	9.93204e-06	5.28929e-05
ENSSSCG00000012654	-	1942.07	2254.6	-0.215056	9.95576e-06	5.2998e-05
ENSSSCG00000005925	EXOSC4	1260.19	1487.91	-0.240241	1.00014e-05	5.31986e-05
ENSSSCG00000025448	SERTAD3	447.136	584.215	-0.388372	1.00192e-05	5.32718e-05
ENSSSCG00000015555	LAMC1	6110.51	6668.75	-0.126192	1.01117e-05	5.37424e-05
ENSSSCG00000012905	TMEM134	205.122	297.067	-0.532521	1.01889e-05	5.41311e-05
ENSSSCG00000001402	NFKBIL1	235.289	333.112	-0.502103	1.04335e-05	5.53642e-05
ENSSSCG00000018039	-	1932.73	2231.72	-0.208125	1.04452e-05	5.54043e-05
ENSSSCG00000011103	PARD3	643.631	799.618	-0.312141	1.06087e-05	5.6227e-05
ENSSSCG00000025568	TEAD2	271.318	373.119	-0.460844	1.06266e-05	5.62993e-05
ENSSSCG00000014988	MMP13	130.236	208.588	-0.674764	1.07115e-05	5.67267e-05
ENSSSCG00000021475	SLC4A2	1442.72	1688.78	-0.227853	1.08866e-05	5.7631e-05
ENSSSCG00000039947	KCNJ2	74.57	134.021	-0.842529	1.10724e-05	5.8568e-05
ENSSSCG00000010877	HNRNPU	13225.8	14161.3	-0.098247	1.11347e-05	5.88043e-05
ENSSSCG00000039472	SLC30A1	998.012	1202.33	-0.267412	1.11457e-05	5.88158e-05
ENSSSCG00000005975	MTSS1	371.458	490.589	-0.402648	1.11675e-05	5.89075e-05
ENSSSCG00000033883	-	90.79	154.538	-0.77126	1.12188e-05	5.91313e-05
ENSSSCG00000039996	FAM168A	693.586	857.211	-0.306949	1.12967e-05	5.95183e-05
ENSSSCG00000005358	-	1559.95	1804.78	-0.210795	1.13064e-05	5.95463e-05
ENSSSCG00000010943	AOPEP	493.599	629.831	-0.352256	1.13248e-05	5.96195e-05
ENSSSCG00000026110	SRPK2	969.101	1163.73	-0.263631	1.14317e-05	6.01347e-05
ENSSSCG00000033291	PIP4K2B	1329.67	1551.73	-0.223024	1.14929e-05	6.04329e-05
ENSSSCG00000021363	CHD3	2680.66	3004.73	-0.164559	1.15341e-05	6.06256e-05
ENSSSCG00000002469	OTUB2	763.586	935.483	-0.293358	1.15591e-05	6.07333e-05
ENSSSCG00000015115	CBL	759.1	934.038	-0.297929	1.15665e-05	6.0748e-05
ENSSSCG00000003590	PTPRU	1502.08	1748.53	-0.220293	1.17929e-05	6.18409e-05
ENSSSCG00000032525	-	1862.5	2138.16	-0.198367	1.17931e-05	6.18409e-05
ENSSSCG00000028274	FAM131B	26.3346	64.836	-1.29467	1.18411e-05	6.20389e-05
ENSSSCG00000018032	TRPV2	309.529	421.766	-0.446107	1.21989e-05	6.37784e-05
ENSSSCG00000000444	DCTN2	2794.04	3167.25	-0.181562	1.22009e-05	6.37784e-05
ENSSSCG00000022300	MAT2A	2468.53	2797.44	-0.181189	1.23467e-05	6.45155e-05
ENSSSCG00000036731	TSPAN31	1845.28	2109.4	-0.193899	1.23639e-05	6.45799e-05
ENSSSCG00000003461	RSC1A1	976.251	1165.06	-0.255127	1.23909e-05	6.46954e-05
ENSSSCG00000027922	UNC5CL	403.593	530.157	-0.394919	1.24538e-05	6.49733e-05
ENSSSCG00000030045	PRMT5	1963.27	2232.71	-0.186029	1.25714e-05	6.55353e-05
ENSSSCG00000005761	PPP1R26	843.455	1019.28	-0.273362	1.26362e-05	6.58216e-05
ENSSSCG00000023324	-	1139.12	1345.64	-0.240214	1.27657e-05	6.64704e-05
ENSSSCG00000010163	KCNK1	4041.92	4468.36	-0.145163	1.2902e-05	6.71276e-05
ENSSSCG00000038420	PERP	12846.8	13915.3	-0.114731	1.30568e-05	6.78801e-05
ENSSSCG00000023593	AFF1	528.8	683.793	-0.369304	1.33554e-05	6.93785e-05
ENSSSCG00000020926	SDHB	2222.56	2516.59	-0.17912	1.34305e-05	6.97415e-05
ENSSSCG00000006663	OTUD7B	2161.05	2444.98	-0.177716	1.34644e-05	6.98904e-05
ENSSSCG00000013395	BTBD10	725.573	890.457	-0.294831	1.3484e-05	6.99648e-05
ENSSSCG00000001477	RING1	1270.18	1488.96	-0.229491	1.36833e-05	7.09709e-05
ENSSSCG00000031715	CARD9	364.367	480.573	-0.400493	1.37576e-05	7.13287e-05
ENSSSCG00000038494	LPIN2	3313.89	3697.4	-0.157262	1.41646e-05	7.33532e-05
ENSSSCG00000004144	HECA	465.313	598.916	-0.363221	1.41738e-05	7.33726e-05
ENSSSCG00000002755	NFAT5	563.305	707.729	-0.328717	1.45927e-05	7.5453e-05
ENSSSCG00000009335	B3GLCT	946.744	1132.66	-0.258959	1.47614e-05	7.6296e-05
ENSSSCG00000004968	PAQR5	1229.59	1443.41	-0.230849	1.48363e-05	7.66532e-05
ENSSSCG00000005706	ABL1	1691.68	1944.64	-0.201515	1.5572e-05	8.02369e-05
ENSSSCG00000003644	FHL3	469.826	603.018	-0.359534	1.56131e-05	8.04174e-05
ENSSSCG00000023684	MT1A	2773.92	3187.3	-0.201254	1.56403e-05	8.05264e-05
novel.273	-	545.468	684.258	-0.327376	1.59747e-05	8.21845e-05
ENSSSCG00000024119	GLB1	3018.09	3383.05	-0.165059	1.60087e-05	8.23279e-05
ENSSSCG00000016959	MARVELD2	998.255	1190.68	-0.254384	1.60407e-05	8.24607e-05
ENSSSCG00000003107	ARHGAP35	2633.11	2960.22	-0.168479	1.60873e-05	8.26365e-05
ENSSSCG00000028737	USP3	784.734	962.221	-0.293989	1.61726e-05	8.30425e-05
ENSSSCG00000017371	TMEM101	1300.65	1519.62	-0.224082	1.6248e-05	8.33978e-05
ENSSSCG00000006214	RRS1	1848.81	2111.09	-0.190915	1.63946e-05	8.40853e-05
ENSSSCG00000028559	LZTS1	72.8171	131.265	-0.847386	1.65101e-05	8.46453e-05
ENSSSCG00000000695	IFFO1	258.131	358.121	-0.470489	1.65293e-05	8.47109e-05
ENSSSCG00000035939	ZNF512B	4089.25	4500.99	-0.138827	1.6972e-05	8.68463e-05
ENSSSCG00000034484	SPEN	1792.67	2072.65	-0.209329	1.71217e-05	8.7579e-05
ENSSSCG00000021285	RNF216	818.009	1001.9	-0.29414	1.75164e-05	8.94264e-05
ENSSSCG00000001453	HLA-DRA	8.68906	34.0629	-1.97679	1.75563e-05	8.95956e-05
ENSSSCG00000037439	TRAPPC4	1426.16	1650.68	-0.211545	1.76866e-05	9.01917e-05
ENSSSCG00000023715	GNS	8272.83	8908.77	-0.107316	1.78482e-05	9.09473e-05
ENSSSCG00000010258	AIFM2	952.669	1147.69	-0.270335	1.78718e-05	9.10313e-05
ENSSSCG00000012171	PRDX4	6250.3	6759.16	-0.113167	1.82629e-05	9.29525e-05
ENSSSCG00000033876	RAB35	1541.46	1777.62	-0.205748	1.83556e-05	9.33885e-05
ENSSSCG00000003078	CEACAM19	62.5775	114.302	-0.870008	1.86636e-05	9.48832e-05
ENSSSCG00000040931	SLC17A9	1298.56	1531.35	-0.23903	1.88207e-05	9.55874e-05
ENSSSCG00000005310	TESK1	861.465	1038.46	-0.269829	1.88236e-05	9.55874e-05
ENSSSCG00000015644	IKBKE	903.305	1089.35	-0.269286	1.89012e-05	9.59449e-05
ENSSSCG00000015943	GORASP2	2442.64	2763.94	-0.177899	1.91171e-05	9.7004e-05
novel.320	-	163.626	246.373	-0.588071	1.9332e-05	9.80196e-05
ENSSSCG00000036871	EXOC3L4	324.831	437.256	-0.429384	1.96629e-05	9.95463e-05
ENSSSCG00000016549	MKLN1	816.078	1008.51	-0.30374	1.98187e-05	0.000100297
ENSSSCG00000006319	POGK	2283.12	2598.05	-0.186234	1.99181e-05	0.000100762
ENSSSCG00000005135	MTAP	3869.02	4304.09	-0.152597	2.039e-05	0.000103032
ENSSSCG00000023165	SEMA7A	107.005	174.395	-0.708616	2.06111e-05	0.00010407
ENSSSCG00000002544	PPP1R13B	606.849	766.531	-0.339855	2.10535e-05	0.000106183
novel.43	-	74.9963	134.724	-0.840969	2.10867e-05	0.000106311
ENSSSCG00000032262	IDUA	1171.44	1392.27	-0.248733	2.12473e-05	0.000107039
ENSSSCG00000028065	USPL1	721.215	887.932	-0.299031	2.12977e-05	0.000107212
ENSSSCG00000002716	MLKL	535.181	677.099	-0.339723	2.13839e-05	0.000107524
ENSSSCG00000014056	RNF44	510.692	646.448	-0.338481	2.14271e-05	0.000107701
ENSSSCG00000005308	RUSC2	275.104	382.32	-0.472058	2.14901e-05	0.000107977
ENSSSCG00000010327	POLR3A	1152.39	1362.56	-0.2406	2.15049e-05	0.000108011
ENSSSCG00000007308	ROMO1	1401.92	1624.92	-0.213333	2.16082e-05	0.000108489
ENSSSCG00000011825	ATP13A3	2269.96	2625.44	-0.208781	2.18305e-05	0.000109358
ENSSSCG00000035733	-	21849.3	23339.8	-0.0955322	2.21061e-05	0.000110613
ENSSSCG00000032903	-	139.45	212.36	-0.605984	2.22464e-05	0.000111274
ENSSSCG00000050213	-	228.03	320.616	-0.491898	2.29398e-05	0.000114613
ENSSSCG00000000764	HDHD5	458.496	584.282	-0.348845	2.3281e-05	0.0001161
ENSSSCG00000038643	KLF11	266.09	376.516	-0.499864	2.37059e-05	0.000118175
ENSSSCG00000004225	TPD52L1	85.1742	146.786	-0.786562	2.38021e-05	0.00011861
ENSSSCG00000017164	-	2627.49	2962.82	-0.173849	2.39618e-05	0.000119361
ENSSSCG00000010054	ADORA2A	62.8128	117.781	-0.909732	2.4469e-05	0.000121797
ENSSSCG00000023522	TGM2	138.138	213.402	-0.627985	2.50574e-05	0.000124633
ENSSSCG00000012838	TSPAN4	695.741	858.099	-0.30241	2.53569e-05	0.000125981
ENSSSCG00000005449	PTPN3	1501.3	1734.22	-0.207797	2.54315e-05	0.000126305
ENSSSCG00000035341	C6orf89	825.886	997.409	-0.273648	2.55209e-05	0.000126702
ENSSSCG00000003559	ARID1A	1412.33	1636.09	-0.2133	2.56562e-05	0.000127326
ENSSSCG00000001913	STOML1	89.3391	151.157	-0.761178	2.67786e-05	0.000132403
ENSSSCG00000031838	RPS27	11117.4	12145.2	-0.127256	2.67957e-05	0.000132439
ENSSSCG00000011776	YEATS2	648.578	797.829	-0.299551	2.69828e-05	0.000133315
ENSSSCG00000002408	ADCK1	139.425	214.738	-0.621635	2.70236e-05	0.000133467
ENSSSCG00000038610	INHBB	23.992	60.9151	-1.3402	2.7192e-05	0.000134248
ENSSSCG00000040636	KRT80	467.965	598.545	-0.354008	2.72826e-05	0.000134646
ENSSSCG00000007503	RAE1	1284.06	1497.7	-0.221457	2.76651e-05	0.000136433
novel.116	-	72.0392	128.447	-0.834948	2.77673e-05	0.000136886
ENSSSCG00000026940	CASP10	364.389	475.872	-0.385174	2.78169e-05	0.00013708
ENSSSCG00000027426	BCL3	802.381	979.713	-0.288028	2.8313e-05	0.000139217
ENSSSCG00000015558	SMG7	1167.15	1367.82	-0.228011	2.84368e-05	0.000139722
ENSSSCG00000007625	ARPC1B	3055.59	3389.81	-0.14936	2.85763e-05	0.000140355
ENSSSCG00000021145	AP1S1	2601.47	2905.36	-0.159783	2.89992e-05	0.000142223
ENSSSCG00000030108	ZNFX1	2814.65	3137.95	-0.157903	2.92946e-05	0.000143514
ENSSSCG00000017091	TNIP1	2443.61	2744.63	-0.168361	2.92948e-05	0.000143514
ENSSSCG00000012262	KDM6A	629.567	780.295	-0.308446	2.93903e-05	0.000143877
ENSSSCG00000031918	CYC1	7696.51	8293.31	-0.10816	2.97391e-05	0.000145477
ENSSSCG00000005923	SPATC1	60.5554	113.052	-0.894426	2.99606e-05	0.000146507
ENSSSCG00000000141	EIF3D	3786.18	4189.15	-0.146422	3.00734e-05	0.000147004
ENSSSCG00000006691	POLR3C	687.502	850.021	-0.304745	3.09864e-05	0.000151301
ENSSSCG00000039487	GPSM1	936.1	1135.7	-0.281002	3.10094e-05	0.000151358
ENSSSCG00000001457	SLA-DQB1	41.5555	85.7655	-1.04474	3.15774e-05	0.000153971
ENSSSCG00000040457	EPN2	934.399	1115.53	-0.257407	3.21468e-05	0.000156509
ENSSSCG00000029544	-	454.63	581.119	-0.353834	3.22969e-05	0.000157068
ENSSSCG00000040586	-	1070.44	1271.43	-0.249735	3.28458e-05	0.000159504
ENSSSCG00000016564	UBE2H	2176.63	2453.19	-0.172229	3.30433e-05	0.000160347
ENSSSCG00000015654	IL20	25.563	60.837	-1.25267	3.3498e-05	0.000162435
ENSSSCG00000032381	LITAF	1993.31	2250	-0.17448	3.45859e-05	0.000167466
ENSSSCG00000011036	STAM	688.544	840.086	-0.286131	3.46802e-05	0.000167862
ENSSSCG00000015603	LPGAT1	2224.05	2504.27	-0.170294	3.48456e-05	0.00016854
ENSSSCG00000010017	SMTN	488.071	621.325	-0.34826	3.49119e-05	0.0001688
ENSSSCG00000008332	C2orf42	312.207	416.841	-0.415558	3.49323e-05	0.000168837
ENSSSCG00000023033	PARP3	1694.9	1941.08	-0.196324	3.5256e-05	0.000170279
ENSSSCG00000000045	NDUFA6	609.887	750.577	-0.299291	3.52939e-05	0.0001704
ENSSSCG00000026969	KRAS	1313.96	1546.8	-0.233834	3.5689e-05	0.000172245
ENSSSCG00000015540	MR1	181.281	270.904	-0.576139	3.7565e-05	0.000181037
ENSSSCG00000017623	VEZF1	1849.93	2107.96	-0.187413	3.8317e-05	0.000184528
ENSSSCG00000013552	GPR108	802.289	978.328	-0.284547	3.85407e-05	0.000185404
ENSSSCG00000040107	GMEB2	813.041	990.346	-0.28694	3.86562e-05	0.000185827
ENSSSCG00000008429	EPCAM	7184.87	7755.87	-0.110244	3.90388e-05	0.00018753
ENSSSCG00000038305	TMEM185B	400.453	517.524	-0.37099	3.92141e-05	0.000188258
ENSSSCG00000030269	-	1807.93	2068.89	-0.194899	3.92315e-05	0.000188258
ENSSSCG00000036008	TACR1	460.51	588.785	-0.354726	3.95381e-05	0.000189587
ENSSSCG00000015880	TANC1	1255.53	1471.29	-0.228535	3.96449e-05	0.00019003
ENSSSCG00000006063	PABPC1	29214.4	30893.7	-0.0805186	3.98766e-05	0.000191072
ENSSSCG00000038453	SYNPO	312.525	420.514	-0.429513	4.0365e-05	0.000193274
ENSSSCG00000023974	PHF21A	212.124	300.32	-0.50228	4.11188e-05	0.000196812
ENSSSCG00000006779	ST7L	408.228	524.44	-0.360864	4.122e-05	0.000197226
ENSSSCG00000013178	ZDHHC5	1333.32	1540.21	-0.208464	4.15084e-05	0.000198463
ENSSSCG00000007395	-	2218.11	2487.84	-0.16613	4.16281e-05	0.000198964
ENSSSCG00000014298	PPP2CA	3209.16	3543.03	-0.142318	4.18867e-05	0.000200129
ENSSSCG00000028025	WDR74	731.711	894.967	-0.291625	4.21445e-05	0.000201288
ENSSSCG00000012054	DOP1B	468.344	593.773	-0.342607	4.27265e-05	0.000203995
ENSSSCG00000033162	UBAC1	4477.7	4905.52	-0.131876	4.28466e-05	0.000204495
ENSSSCG00000012784	SSR4	10274.5	11020.8	-0.101709	4.34093e-05	0.000207032
ENSSSCG00000037336	GID4	536.733	676.165	-0.334901	4.46135e-05	0.000212548
ENSSSCG00000027946	MVP	7150.24	7732.12	-0.113411	4.47236e-05	0.000212996
ENSSSCG00000005532	MRRF	546.327	679.136	-0.314162	4.50671e-05	0.000214479
ENSSSCG00000014904	DLG2	241.793	331.369	-0.455139	4.52234e-05	0.000215146
ENSSSCG00000008624	LPIN1	254.976	345.636	-0.43864	4.56598e-05	0.000217144
ENSSSCG00000011025	ZEB1	154.522	233.591	-0.597377	4.5956e-05	0.000218398
ENSSSCG00000026465	BABAM2	800.2	962.579	-0.267081	4.66909e-05	0.000221653
ENSSSCG00000035216	SPRED3	101.785	162.758	-0.679166	4.70555e-05	0.000223225
ENSSSCG00000016370	SEPTIN2	7651.39	8250.68	-0.109358	4.73883e-05	0.000224723
ENSSSCG00000000061	PMM1	263.04	364.264	-0.467875	4.77747e-05	0.000226395
ENSSSCG00000024671	WNT9A	38.4056	79.4208	-1.05569	4.79846e-05	0.000227309
ENSSSCG00000015894	DPP4	1361.05	1578.98	-0.214063	4.81972e-05	0.000228235
ENSSSCG00000023483	PLXNA3	529.283	666.176	-0.332164	4.82514e-05	0.000228329
ENSSSCG00000003832	TACSTD2	5110.84	5543.36	-0.117419	4.95726e-05	0.000234249
ENSSSCG00000013889	-	11450.9	12342.1	-0.108328	4.96051e-05	0.00023432
ENSSSCG00000010179	ARV1	674.177	819.694	-0.281328	5.06587e-05	0.000239127
ENSSSCG00000028007	POLR1C	1234.79	1435.69	-0.218169	5.12466e-05	0.000241731
novel.253	-	1268.76	1472.18	-0.21389	5.15846e-05	0.000243067
ENSSSCG00000038507	-	6981.87	8180.19	-0.228345	5.19231e-05	0.000244576
ENSSSCG00000012743	MTMR1	752.083	909.557	-0.274301	5.2849e-05	0.000248762
ENSSSCG00000007030	IKBKB	1940.11	2206.66	-0.186304	5.3579e-05	0.000251972
ENSSSCG00000006970	DLC1	643.995	787.846	-0.291839	5.4305e-05	0.000255075
ENSSSCG00000009148	LEF1	1971.22	2224.07	-0.173358	5.44424e-05	0.00025563
ENSSSCG00000010556	PAX2	1557.74	1794.3	-0.204934	5.45038e-05	0.000255828
ENSSSCG00000021206	IL1RAP	1451.64	1671.24	-0.202894	5.45716e-05	0.000255969
ENSSSCG00000022343	ENO1	19842.2	20962.2	-0.0794656	5.52097e-05	0.000258822
ENSSSCG00000004110	TAB2	1527.34	1750	-0.195528	5.52193e-05	0.000258822
ENSSSCG00000034617	-	22860	24061.8	-0.0738926	5.5921e-05	0.000262019
ENSSSCG00000032549	GNA12	1586.51	1841.09	-0.215689	5.61346e-05	0.000262896
ENSSSCG00000007943	NMRAL1	839.311	1007.85	-0.265458	5.73825e-05	0.000268396
ENSSSCG00000047250	-	223.478	316.035	-0.500142	5.76211e-05	0.000269228
ENSSSCG00000006774	PPM1J	254.39	344.555	-0.436613	5.88762e-05	0.0002749
ENSSSCG00000004643	SLC27A2	90.4419	146.819	-0.70239	5.92217e-05	0.000276126
ENSSSCG00000004821	ASB7	328.118	434.861	-0.407259	5.9603e-05	0.000277807
ENSSSCG00000033262	-	9606.56	10304.3	-0.101143	5.97691e-05	0.000278484
ENSSSCG00000030421	GDI1	2690.39	3012.42	-0.163794	5.99962e-05	0.000279444
ENSSSCG00000046461	-	1494.63	1713.27	-0.196874	6.16395e-05	0.0002864
novel.76	-	693.686	843.791	-0.28177	6.18732e-05	0.000287384
ENSSSCG00000014014	TBC1D9B	2081.16	2344.08	-0.171574	6.27719e-05	0.000291355
ENSSSCG00000025114	FMNL3	426.838	551.361	-0.367899	6.33677e-05	0.000293916
ENSSSCG00000017146	-	1883.24	2131.62	-0.179612	6.57076e-05	0.000304451
ENSSSCG00000023503	PRKCD	733.642	898.76	-0.290247	6.77718e-05	0.00031358
ENSSSCG00000001011	SERPINB1	875.104	1046.09	-0.258818	6.88558e-05	0.000318424
ENSSSCG00000026713	TMEM17	374.404	487.244	-0.382337	6.99371e-05	0.000323038
ENSSSCG00000039351	PIGH	339.459	442.29	-0.380374	7.00421e-05	0.000323299
ENSSSCG00000036669	-	20.5034	50.4192	-1.29342	7.1489e-05	0.000329522
ENSSSCG00000030581	VGLL4	803.775	962.552	-0.260686	7.15296e-05	0.000329595
ENSSSCG00000011672	RASA2	811.618	981.61	-0.27287	7.1965e-05	0.000331372
ENSSSCG00000002664	GSE1	448.04	565.692	-0.336151	7.20072e-05	0.000331452
ENSSSCG00000025486	MDH2	10051.5	10712.9	-0.0921117	7.25094e-05	0.000333648
ENSSSCG00000001636	-	186.938	264.672	-0.50196	7.48521e-05	0.000343953
ENSSSCG00000030309	NDRG2	140.275	208.995	-0.573379	7.55934e-05	0.000347001
ENSSSCG00000017306	ITGB3	2285.71	2559.77	-0.163023	7.56249e-05	0.000347026
ENSSSCG00000005688	PTGES	8092.47	8695.52	-0.103759	7.56786e-05	0.000347034
ENSSSCG00000011837	MELTF	376.019	496.883	-0.404466	7.65732e-05	0.000350534
ENSSSCG00000026812	EMG1	1987.83	2248.2	-0.177655	7.80956e-05	0.00035738
ENSSSCG00000038929	CEMIP	121.403	186.46	-0.621847	7.8165e-05	0.000357575
ENSSSCG00000003253	MYADM	2422.36	2702.63	-0.157804	7.8765e-05	0.000360072
ENSSSCG00000003772	-	1285.64	1481.31	-0.203854	8.07741e-05	0.000368625
novel.204	-	65.8754	118.129	-0.847399	8.08719e-05	0.000368945
ENSSSCG00000040725	IL11	27.8271	62.221	-1.1652	8.10964e-05	0.000369843
ENSSSCG00000005346	ZCCHC7	360.497	465.449	-0.368539	8.22982e-05	0.000375067
ENSSSCG00000003477	NECAP2	821.007	993.656	-0.277137	8.2624e-05	0.000376423
ENSSSCG00000009305	GTF3A	1225.21	1423.19	-0.21702	8.2686e-05	0.000376577
ENSSSCG00000008887	NAF1	969.492	1138.98	-0.232513	8.41795e-05	0.000383117
ENSSSCG00000011357	SHISA5	2025.19	2288.55	-0.177368	8.54268e-05	0.000388396
ENSSSCG00000036947	MAK16	2283.83	2565.28	-0.166358	8.57235e-05	0.000389217
ENSSSCG00000023460	HPCAL4	55.6469	101.26	-0.861622	8.5724e-05	0.000389217
ENSSSCG00000011056	FRMD4A	795.217	955.715	-0.266751	8.64734e-05	0.000392485
ENSSSCG00000008340	ANTXR1	726.063	880.049	-0.278425	8.71173e-05	0.000395139
ENSSSCG00000011540	SETD5	1378.2	1581.64	-0.199827	8.72656e-05	0.000395677
ENSSSCG00000006081	-	17308.1	18351.6	-0.0842043	8.83119e-05	0.000400285
ENSSSCG00000029518	RIOK3	4098.33	4477.48	-0.126898	8.99374e-05	0.000407376
ENSSSCG00000021815	-	150.45	219.631	-0.547541	9.07281e-05	0.000410539
ENSSSCG00000036314	HHEX	231.18	316.7	-0.456972	9.081e-05	0.000410631
ENSSSCG00000039701	DCAF5	816.72	971.536	-0.249698	9.11756e-05	0.000412144
ENSSSCG00000030857	LENG8	2362.14	2638.49	-0.160748	9.23109e-05	0.000416994
ENSSSCG00000033450	PDAP1	4056.81	4439.38	-0.130104	9.24512e-05	0.000417468
ENSSSCG00000038579	DKKL1	278.211	373.137	-0.425534	9.29099e-05	0.000419132
ENSSSCG00000004951	AAGAB	1439.32	1649.33	-0.195616	9.39499e-05	0.000423537
ENSSSCG00000008581	NCOA1	556.021	695.088	-0.319487	9.45112e-05	0.000425923
ENSSSCG00000031707	CTDSP2	1173.22	1363.66	-0.216107	9.79874e-05	0.000439953
ENSSSCG00000026052	LSM14B	1286.12	1481.05	-0.20448	9.88743e-05	0.000443488
ENSSSCG00000011239	TRANK1	520.404	644.648	-0.310437	9.94319e-05	0.000445689
ENSSSCG00000030510	FBL	3272.03	3608.83	-0.141904	9.97227e-05	0.000446842
ENSSSCG00000032795	IL1RL1	209.048	290.602	-0.478108	9.98426e-05	0.000447229
ENSSSCG00000010628	SHOC2	1357.29	1556.58	-0.197768	0.000100608	0.000450506
ENSSSCG00000002885	USF2	1358.9	1566.4	-0.205879	0.000101269	0.000453315
ENSSSCG00000031337	SNX18	302.81	403.302	-0.41135	0.000101745	0.000455139
ENSSSCG00000021672	WBP2	1176.61	1373.95	-0.223051	0.000102293	0.000457282
ENSSSCG00000000720	AKAP3	170.727	244.647	-0.516922	0.000102396	0.000457591
ENSSSCG00000005904	VPS28	2506.44	2798.02	-0.159555	0.000102481	0.000457817
ENSSSCG00000014913	PICALM	10892.1	11718.2	-0.104911	0.000102565	0.000458037
ENSSSCG00000010331	ANXA11	2799.32	3109.27	-0.150421	0.000102937	0.000459544
ENSSSCG00000002332	SIPA1L1	651.475	794.628	-0.285208	0.000103037	0.000459839
novel.24	-	135.665	203.835	-0.591473	0.000103707	0.000462364
ENSSSCG00000032478	MLLT6	940.53	1106.48	-0.234558	0.000105123	0.000467896
ENSSSCG00000026606	PAIP2	1493.43	1700.66	-0.187393	0.000105187	0.000468025
ENSSSCG00000038626	ZNF513	319.31	417.655	-0.388103	0.000105902	0.00047089
ENSSSCG00000002774	RIPOR1	1530.11	1739.11	-0.185455	0.000106144	0.000471655
ENSSSCG00000038164	RAI1	1184.96	1398.79	-0.2392	0.000107343	0.000476663
ENSSSCG00000044553	DDIT3	97.1778	152.536	-0.649308	0.000107845	0.000478731
ENSSSCG00000013260	MDK	1567.13	1793.18	-0.194629	0.000108475	0.000481048
ENSSSCG00000002646	TRAPPC2L	2472.39	2748.74	-0.153546	0.000109898	0.000486872
ENSSSCG00000040118	-	1740.56	1970.07	-0.179702	0.000110164	0.000487892
ENSSSCG00000048263	-	246.298	333.643	-0.437466	0.000110513	0.00048911
ENSSSCG00000009864	MED13L	1412.41	1646.2	-0.218792	0.000110965	0.000490947
ENSSSCG00000004457	DOP1A	821.944	979.473	-0.251951	0.000111623	0.000493531
ENSSSCG00000008187	KIAA1211L	158.306	230.647	-0.547007	0.000112012	0.00049509
ENSSSCG00000000737	TULP3	772.002	924.854	-0.26112	0.000112532	0.000497221
ENSSSCG00000038872	GMEB1	306.957	403.946	-0.397012	0.000113438	0.000500893
ENSSSCG00000020715	GOLGA7	1860.88	2114.53	-0.183142	0.000113715	0.00050195
ENSSSCG00000037399	-	385.337	490.252	-0.346595	0.000114256	0.00050367
ENSSSCG00000004666	-	408.503	518.312	-0.342657	0.000117581	0.000517302
ENSSSCG00000033744	-	1104.78	1285.72	-0.217741	0.000118158	0.0005195
ENSSSCG00000020803	BRPF3	449.809	563.421	-0.326705	0.000118355	0.000520194
ENSSSCG00000033003	WFDC2	5283.36	5745.09	-0.121522	0.000119839	0.000526022
ENSSSCG00000001909	STRA6	74.0998	125.308	-0.75669	0.000119927	0.000526234
ENSSSCG00000014569	-	27086.7	30220.3	-0.157997	0.000120876	0.000530051
ENSSSCG00000004387	FOXO3	1013.07	1185.46	-0.225887	0.000122954	0.000538631
ENSSSCG00000017864	-	199.203	277.145	-0.477879	0.000123047	0.000538859
ENSSSCG00000005480	RGS3	372.435	483.461	-0.375036	0.000125691	0.000549357
ENSSSCG00000036028	TMED8	569.853	707.539	-0.309773	0.000125885	0.000550023
ENSSSCG00000034767	LAMA1	209.642	288.863	-0.463151	0.000125937	0.000550072
ENSSSCG00000004511	-	1248.43	1434.66	-0.200718	0.000127017	0.000554244
ENSSSCG00000040845	AGPAT2	1672.56	1897.9	-0.183345	0.000127235	0.000555014
ENSSSCG00000026149	PKLR	196.509	273.687	-0.476488	0.000129264	0.00056313
ENSSSCG00000027859	HDAC7	2328.85	2603.45	-0.161405	0.000129477	0.000563872
ENSSSCG00000017333	FMNL1	238.525	323.561	-0.438491	0.000129812	0.000564489
ENSSSCG00000015730	NIFK	3440.63	3791.66	-0.140057	0.000129876	0.000564502
ENSSSCG00000015227	SRPRA	6622.33	7182.71	-0.11779	0.000130365	0.000566075
ENSSSCG00000010702	PLEKHA1	2851.7	3162.94	-0.148215	0.000130709	0.000567385
ENSSSCG00000007027	SLC20A2	2514.44	2796.7	-0.154308	0.000131004	0.000568481
ENSSSCG00000014567	TRIM66	267.967	359.354	-0.425623	0.000131111	0.000568759
ENSSSCG00000002963	-	3284.34	3624.85	-0.143424	0.000132071	0.000572502
ENSSSCG00000032984	-	173.822	247.53	-0.514248	0.000132433	0.000573461
ENSSSCG00000005777	TXNL4A	810.124	959.574	-0.244399	0.000132453	0.000573461
ENSSSCG00000031172	RNF11	1788.78	2025.75	-0.178327	0.000133216	0.000576578
ENSSSCG00000002290	PLEK2	242.588	330.187	-0.443539	0.000134016	0.000579853
ENSSSCG00000024636	TGFBRAP1	712.279	865.318	-0.281803	0.000134595	0.000582169
ENSSSCG00000007556	PSMG3	556.185	679.237	-0.288717	0.000134959	0.000583554
ENSSSCG00000023894	AKNA	132.771	198.683	-0.585189	0.000137219	0.000592556
ENSSSCG00000010012	SLC35E4	407.755	515.624	-0.340952	0.000141637	0.000610251
ENSSSCG00000004160	PEX7	259.319	344.718	-0.410692	0.000142291	0.000612871
ENSSSCG00000002799	CNOT1	3225.67	3540.68	-0.134511	0.00014237	0.000613013
ENSSSCG00000017168	SEPTIN9	2992.13	3306.29	-0.144199	0.000142524	0.000613477
ENSSSCG00000029774	RNF7	1425.37	1629.77	-0.193281	0.000143453	0.00061708
ENSSSCG00000007700	HIP1	145.815	224.434	-0.62013	0.000144183	0.000619618
ENSSSCG00000037201	MPV17	327.051	429.318	-0.390393	0.000146583	0.00062872
ENSSSCG00000013595	CERS4	2467.05	2770.8	-0.168532	0.000146698	0.00062901
ENSSSCG00000029710	GCNT4	390.037	493.623	-0.34055	0.000147549	0.000632251
ENSSSCG00000029714	BPIFB2	59.4257	103.83	-0.807886	0.00014888	0.000637546
ENSSSCG00000038856	TRIM8	1187.67	1393.98	-0.229226	0.000150252	0.000643065
ENSSSCG00000002822	AMFR	3066	3386.33	-0.142501	0.000150266	0.000643065
ENSSSCG00000023204	AXIN1	1030.02	1201.22	-0.221771	0.000150893	0.000644939
ENSSSCG00000036537	NFIC	632.95	765.852	-0.274536	0.000150897	0.000644939
ENSSSCG00000017755	NOS2	43.2181	81.4845	-0.92016	0.000152074	0.00064953
ENSSSCG00000030996	XBP1	4026.88	4393.77	-0.126548	0.00015256	0.000651005
ENSSSCG00000003334	UBE2J2	1180.08	1361.39	-0.207262	0.000155327	0.000661753
ENSSSCG00000017526	COPZ2	188.647	264.618	-0.488004	0.000155581	0.000662625
ENSSSCG00000006466	SH2D2A	148.246	213.277	-0.524712	0.000156048	0.000664402
ENSSSCG00000012689	ZNF75D	1438.89	1640.34	-0.18993	0.000158305	0.000673151
ENSSSCG00000005689	FNBP1	1912.74	2149.96	-0.168306	0.000158447	0.000673539
ENSSSCG00000021467	EME2	129.995	191.635	-0.561495	0.000158704	0.000674416
ENSSSCG00000020809	B3GAT3	604.615	736.555	-0.285669	0.000162037	0.000687484
ENSSSCG00000013618	EPOR	44.9284	90.3246	-1.00738	0.000162855	0.000690298
ENSSSCG00000026268	DLG5	1609.5	1824.49	-0.180792	0.000163016	0.000690539
ENSSSCG00000013078	-	122.928	186.237	-0.603225	0.000163383	0.000691876
ENSSSCG00000003875	TTC39A	762.575	909.352	-0.254299	0.000164557	0.000696626
ENSSSCG00000010772	ADAM8	30.3966	65.1746	-1.10233	0.000167214	0.000707423
ENSSSCG00000001858	CIB1	1858.67	2102.93	-0.177797	0.000167923	0.000709973
ENSSSCG00000003807	DNAJC6	1031.65	1201.39	-0.219372	0.000168199	0.000710688
ENSSSCG00000006002	CCN3	220.198	305.145	-0.467202	0.000169838	0.000717387
ENSSSCG00000038763	CERK	824.72	977.177	-0.245689	0.000170535	0.000719876
ENSSSCG00000011760	TBL1XR1	700.835	840.148	-0.261127	0.000175844	0.00074041
ENSSSCG00000004600	TCF12	1385.41	1583.89	-0.192342	0.000177677	0.000747422
ENSSSCG00000005083	DHRS7	937.537	1095.08	-0.22484	0.000182982	0.000768767
ENSSSCG00000002144	CCNB1IP1	486.058	624.925	-0.362239	0.000184223	0.000773249
ENSSSCG00000028454	C16orf72	1259.87	1449.49	-0.202763	0.000189195	0.000793369
ENSSSCG00000022464	KBTBD2	948.066	1119.44	-0.239299	0.000189487	0.000794343
ENSSSCG00000022874	DNAJA3	2189.14	2453.53	-0.164132	0.000189665	0.000794591
ENSSSCG00000032090	PDCD6	2683.89	2988.7	-0.155733	0.000192013	0.000803921
ENSSSCG00000018050	-	146.212	210.852	-0.52994	0.000195243	0.000816164
ENSSSCG00000016573	IRF5	186.684	260.89	-0.482705	0.000197977	0.000827075
ENSSSCG00000021646	KLF9	499.638	633.272	-0.341848	0.00019816	0.000827582
ENSSSCG00000024655	PHB2	886.742	1040.67	-0.232466	0.000198702	0.000829408
ENSSSCG00000034367	-	70.8804	116.966	-0.725001	0.000198722	0.000829408
ENSSSCG00000039575	PALM	2060.93	2306.09	-0.1625	0.000201062	0.000838388
ENSSSCG00000007249	NOL4L	1204.1	1388.35	-0.205102	0.000201307	0.000839146
ENSSSCG00000039745	HMOX1	353.136	457.399	-0.372807	0.000205817	0.000857143
ENSSSCG00000037777	-	1834.43	2075.06	-0.179285	0.000206743	0.000860729
ENSSSCG00000035849	PTPRF	1368.51	1562.42	-0.192554	0.000210533	0.00087569
ENSSSCG00000035555	BTBD6	1027.82	1193.77	-0.216536	0.000214882	0.000892941
ENSSSCG00000039985	CES1	713.474	853.324	-0.258505	0.000215155	0.000893797
ENSSSCG00000005778	HSBP1L1	418.431	526.135	-0.329482	0.000215282	0.000894049
ENSSSCG00000006850	FAM102B	3249.62	3574.63	-0.137028	0.000215353	0.000894065
ENSSSCG00000029331	PALLD	2093.9	2334.9	-0.157785	0.000215585	0.000894748
ENSSSCG00000016920	MIER3	470.171	588.965	-0.321959	0.000217385	0.000901657
ENSSSCG00000044051	-	350.271	447.276	-0.35365	0.000221295	0.000916165
ENSSSCG00000049234	-	220.461	297.834	-0.436083	0.000222818	0.000921614
ENSSSCG00000007514	VAPB	5942.53	6428.2	-0.113013	0.000225644	0.000933013
ENSSSCG00000039271	ST8SIA2	83.4818	134.84	-0.689988	0.00022608	0.000934525
ENSSSCG00000010180	TTC13	248.265	330.627	-0.415835	0.000226749	0.000936999
ENSSSCG00000008293	DGUOK	430.037	550.52	-0.35568	0.00022683	0.000937045
ENSSSCG00000037035	UVSSA	496.949	616.074	-0.310302	0.000228186	0.000942355
ENSSSCG00000011961	TFG	2813.75	3092.59	-0.135746	0.000229023	0.000945519
ENSSSCG00000009491	TGDS	844.004	996.213	-0.23779	0.000233151	0.000961666
ENSSSCG00000014903	CCDC90B	1412.2	1620.87	-0.197405	0.000238107	0.000980913
ENSSSCG00000011437	ALAS1	1081.12	1260.36	-0.22106	0.000238111	0.000980913
ENSSSCG00000010759	GLRX3	4769.9	5174.59	-0.117067	0.000240393	0.00098909
novel.120	-	1035.53	1203.2	-0.215091	0.000240646	0.000989827
ENSSSCG00000015444	LAMB1	2921.46	3204.36	-0.133909	0.000241739	0.000993707
ENSSSCG00000040689	APOA4	50.5905	92.891	-0.883713	0.000241884	0.000994
ENSSSCG00000011162	-	1415.19	1611.18	-0.186718	0.0002441	0.00100279
ENSSSCG00000037605	BRI3	1041.5	1255.04	-0.270207	0.000250122	0.00102564
ENSSSCG00000008026	CRAMP1	694.33	829.101	-0.257664	0.000250465	0.0010261
ENSSSCG00000050024	-	50.5028	89.5146	-0.828084	0.000250592	0.0010263
ENSSSCG00000000152	RBFOX2	841.499	991.202	-0.235065	0.000253973	0.00103891
ENSSSCG00000035332	ZNF436	372.623	477.056	-0.356675	0.000254682	0.0010405
ENSSSCG00000039953	PNRC1	1760.9	1995.18	-0.178598	0.000255044	0.00104166
ENSSSCG00000008965	-	810.627	957.828	-0.239505	0.000258761	0.00105555
ENSSSCG00000031769	CTTN	4563.41	4980.72	-0.126779	0.000261532	0.00106587
ENSSSCG00000006395	-	13799	14713.3	-0.0922403	0.000263848	0.00107498
ENSSSCG00000022454	NRBP1	2462.65	2722.98	-0.144161	0.000267412	0.00108883
ENSSSCG00000001817	FURIN	1122.39	1305.6	-0.220389	0.000268622	0.0010931
ENSSSCG00000011395	RBM5	1355.03	1538.6	-0.183571	0.00027461	0.00111576
ENSSSCG00000008785	FAM114A1	1315.36	1503.57	-0.1926	0.000278678	0.00113091
ENSSSCG00000040180	TMEM64	735.895	873.696	-0.246203	0.000279762	0.00113393
ENSSSCG00000022504	CDON	205.614	277.911	-0.434973	0.000280483	0.00113651
ENSSSCG00000008274	-	3701.01	4032.64	-0.124037	0.000281369	0.0011394
ENSSSCG00000038452	ADAMTS17	126.04	185.009	-0.553907	0.000282867	0.00114512
ENSSSCG00000000278	-	687.61	820.873	-0.256307	0.000284075	0.00114836
ENSSSCG00000006755	DENND2C	1834.82	2062.51	-0.168116	0.000284097	0.00114836
ENSSSCG00000013919	-	387.967	498.225	-0.359991	0.000284262	0.00114868
ENSSSCG00000039267	ATP6V0B	4140.88	4495.98	-0.118601	0.000287338	0.0011597
ENSSSCG00000045849	-	202.38	275.27	-0.444841	0.000288342	0.0011634
ENSSSCG00000020657	BCAM	9853.63	10478.5	-0.0890226	0.000291741	0.00117605
ENSSSCG00000025164	TSC22D4	822.813	969.733	-0.237757	0.000291934	0.00117647
ENSSSCG00000035392	IGFBP2	2060.7	2308.57	-0.164567	0.000292413	0.00117805
ENSSSCG00000017362	ATXN7L3	1274.99	1453.78	-0.189883	0.000292744	0.00117902
ENSSSCG00000036483	-	1205.48	1378.07	-0.192737	0.000293303	0.0011802
ENSSSCG00000007023	-	522.774	642.161	-0.294387	0.000295282	0.00118732
ENSSSCG00000006588	-	219.297	296.73	-0.434578	0.000295404	0.00118732
ENSSSCG00000034282	ABCA12	33.8081	68.4723	-1.02463	0.000300207	0.00120544
ENSSSCG00000013416	MED16	1080.45	1247.32	-0.208095	0.00030046	0.00120609
ENSSSCG00000039243	CD81	4339.22	4768.8	-0.137095	0.000302369	0.00121302
ENSSSCG00000007951	CREBBP	945.372	1124.14	-0.247112	0.000306209	0.00122732
ENSSSCG00000004759	SPINT1	3197.69	3522.63	-0.140078	0.00031005	0.00124067
ENSSSCG00000005030	NID2	5246.88	5638.92	-0.103798	0.000311396	0.00124475
ENSSSCG00000010314	AP3M1	2947.32	3259.94	-0.145451	0.000312398	0.00124837
ENSSSCG00000034752	SUPT4H1	1051.76	1213.28	-0.206415	0.000314684	0.00125676
ENSSSCG00000015611	UTP25	2493.72	2744.89	-0.138772	0.000319547	0.00127503
ENSSSCG00000006698	BCL9	634.923	770.968	-0.278945	0.000320274	0.00127755
ENSSSCG00000015125	NECTIN1	544.072	660.961	-0.280252	0.000324035	0.00129101
ENSSSCG00000009825	PPTC7	1198.45	1387.12	-0.211251	0.00032427	0.00129156
ENSSSCG00000039060	RASSF3	4126.03	4493.75	-0.122511	0.000324664	0.00129274
ENSSSCG00000012328	HUWE1	6143.71	6605.47	-0.104318	0.000326696	0.00130006
ENSSSCG00000010797	EARS2	379.275	485.69	-0.355428	0.000328779	0.00130757
ENSSSCG00000032003	-	17735.7	18729.4	-0.0787877	0.000331041	0.00131499
ENSSSCG00000017886	FBXO39	783.1	927.303	-0.244125	0.000331421	0.00131611
ENSSSCG00000004845	FAN1	564.23	691.844	-0.294822	0.000331629	0.00131655
ENSSSCG00000036340	ZBTB5	168.139	242.578	-0.532954	0.000332666	0.00132027
ENSSSCG00000016261	SP110	625.531	752.352	-0.267853	0.0003361	0.00133191
ENSSSCG00000036751	PPM1H	1763.49	1980.91	-0.168582	0.000339362	0.00134404
ENSSSCG00000030680	TCF7	299.002	386.29	-0.368687	0.00034542	0.00136722
ENSSSCG00000039647	EIF3F	2797.42	3152.69	-0.173463	0.000352295	0.00139237
ENSSSCG00000012267	JADE3	447.492	556.413	-0.315988	0.00035705	0.00140949
ENSSSCG00000005908	-	1900.86	2132.52	-0.166896	0.000361711	0.00142662
ENSSSCG00000015930	DHRS9	56.7869	97.7184	-0.785308	0.000364084	0.00143386
novel.71	-	33.2652	65.7258	-0.989436	0.000367306	0.00144613
ENSSSCG00000032115	OSGIN1	261.839	343.817	-0.395421	0.000369217	0.00145322
ENSSSCG00000014370	TMCO6	528.74	643.762	-0.284385	0.000369563	0.00145372
ENSSSCG00000033027	CIAO2B	724.869	858.229	-0.242833	0.000370499	0.00145698
ENSSSCG00000002352	ZNF410	468.437	581.009	-0.30995	0.000373377	0.001467
ENSSSCG00000039684	PGPEP1	876.833	1030.3	-0.233955	0.000375384	0.00147314
ENSSSCG00000006621	-	4178.47	4507.53	-0.109385	0.000377063	0.00147886
ENSSSCG00000002706	ADAT1	131.79	193.137	-0.552241	0.00038236	0.00149876
ENSSSCG00000004731	VPS39	984.405	1140.04	-0.211503	0.000384265	0.00150534
ENSSSCG00000005678	NTMT1	962.253	1116.42	-0.214418	0.000384679	0.00150652
ENSSSCG00000003613	HDAC1	2760.69	3059.01	-0.147727	0.000386107	0.00151034
ENSSSCG00000039272	IP6K3	122.743	182.747	-0.578253	0.00038689	0.0015123
ENSSSCG00000030295	NUTF2	3678.32	3988.6	-0.117325	0.000389033	0.00151893
ENSSSCG00000008984	-	1439.93	1638.69	-0.186823	0.000396758	0.00154655
ENSSSCG00000025842	SPAG8	429.171	535.397	-0.31689	0.000397254	0.00154804
ENSSSCG00000007840	POLR3E	1416.67	1610.43	-0.185913	0.000401753	0.00156466
ENSSSCG00000024096	RIPK2	1769.82	1983.71	-0.164306	0.000403881	0.00157156
ENSSSCG00000015775	DCTD	381.707	479.267	-0.329142	0.000404467	0.00157339
ENSSSCG00000013399	TEAD1	1286.07	1479.85	-0.201135	0.000405461	0.00157633
ENSSSCG00000013554	TRIP10	723.064	856.673	-0.245801	0.000406791	0.00158058
ENSSSCG00000034165	DERPC	1952.42	2168.81	-0.152156	0.000409034	0.00158883
ENSSSCG00000021106	GRIPAP1	670.018	816.851	-0.286384	0.00041883	0.00162405
ENSSSCG00000001000	ECI2	857.571	1005.68	-0.229936	0.000420558	0.00163027
ENSSSCG00000014242	-	62.4521	104.458	-0.743304	0.000428153	0.00165827
ENSSSCG00000003144	DHDH	771.131	904.912	-0.231553	0.000431658	0.00167136
ENSSSCG00000016614	PTPRZ1	3249.31	3569.87	-0.134705	0.000434892	0.00168242
ENSSSCG00000035574	-	93.9681	142.689	-0.602455	0.000439425	0.00169749
ENSSSCG00000001907	UBL7	555.96	673.849	-0.27897	0.000440706	0.00170145
ENSSSCG00000023357	REST	1406.87	1609.3	-0.192192	0.000441422	0.00170372
novel.102	-	37.5798	74.2206	-0.989597	0.000447797	0.00172683
ENSSSCG00000009244	SEC31A	4956.26	5329.23	-0.104543	0.000448486	0.00172879
ENSSSCG00000029633	USP24	2185.59	2416.41	-0.145104	0.000448565	0.00172879
ENSSSCG00000034455	RNF166	679.591	826.738	-0.285289	0.000448892	0.00172912
ENSSSCG00000000634	STYK1	105.485	158.658	-0.590814	0.0004556	0.00175287
ENSSSCG00000028947	PELI1	1140.07	1306.03	-0.196701	0.000456657	0.00175592
ENSSSCG00000003729	RNF125	631.51	761.337	-0.267107	0.000461588	0.00177334
ENSSSCG00000006552	HAX1	701.273	830.845	-0.245141	0.000463086	0.00177859
ENSSSCG00000030626	ALDH1L1	37.595	71.7853	-0.936848	0.000463666	0.0017803
ENSSSCG00000000958	DYRK2	759.204	898.838	-0.242568	0.000464302	0.00178223
ENSSSCG00000016928	RAB3D	449.733	555.484	-0.306175	0.000472393	0.00181277
ENSSSCG00000037958	TOB2	896.216	1049.63	-0.227596	0.00047405	0.00181755
ENSSSCG00000033800	PELI2	40.1733	74.3321	-0.890625	0.000476465	0.00182629
ENSSSCG00000031321	NR4A1	378.569	473.744	-0.325028	0.000485027	0.00185858
ENSSSCG00000017382	EZH1	485.342	592.31	-0.289289	0.000486752	0.00186358
novel.237	-	28.0691	59.1071	-1.06904	0.000489747	0.00187397
ENSSSCG00000004490	SETBP1	423.934	533.13	-0.33017	0.000497135	0.0019006
ENSSSCG00000024777	HDAC4	317.997	404.593	-0.348096	0.000501294	0.00191508
ENSSSCG00000027676	NOP56	7148.58	7603.96	-0.089046	0.000501354	0.00191508
ENSSSCG00000009872	PLBD2	1530.79	1724.2	-0.172451	0.000501869	0.0019165
ENSSSCG00000007477	NFATC2	758.816	893.58	-0.234803	0.000505562	0.0019295
ENSSSCG00000007525	-	878.552	1021.53	-0.2169	0.000506861	0.00193335
ENSSSCG00000017533	HOXB2	652.894	776.958	-0.252042	0.00050768	0.00193592
ENSSSCG00000010438	ATAD1	2575.35	2882.85	-0.16113	0.000508781	0.00193956
ENSSSCG00000000272	SP1	386.604	488.897	-0.341458	0.000513711	0.00195583
ENSSSCG00000015851	TNKS	783.431	927.455	-0.241974	0.000517516	0.00196836
ENSSSCG00000032566	ZHX3	287.204	369.061	-0.361291	0.000520758	0.001979
ENSSSCG00000001004	SLC22A23	930.118	1090.62	-0.230988	0.000526595	0.0019989
ENSSSCG00000035495	KITLG	701.625	834.972	-0.252054	0.000530091	0.0020116
ENSSSCG00000016438	NUB1	806.971	948.019	-0.234379	0.000531708	0.00201659
ENSSSCG00000000234	GRASP	113.17	167.844	-0.570413	0.000533215	0.00202173
ENSSSCG00000034876	PET100	312.728	398.272	-0.347441	0.000537762	0.00203607
ENSSSCG00000014203	MCC	695.076	819.171	-0.236702	0.000539264	0.00204118
ENSSSCG00000034070	ZNF592	448.763	554.628	-0.305722	0.00054424	0.0020571
ENSSSCG00000038429	-	131.733	187.713	-0.511129	0.000550396	0.00207978
ENSSSCG00000023362	RHBDF2	1189.28	1359.94	-0.194066	0.000556123	0.00209844
ENSSSCG00000006984	VPS37A	1087.51	1258.49	-0.20871	0.000559442	0.00210977
ENSSSCG00000027334	EIF1AD	956.566	1101.53	-0.203897	0.00056178	0.00211773
ENSSSCG00000017066	GEMIN5	1334.84	1523.59	-0.190821	0.000561869	0.00211773
ENSSSCG00000011013	WAC	1929.43	2161.74	-0.163059	0.000562143	0.00211816
ENSSSCG00000037499	NEDD4	599.538	716.915	-0.258813	0.000564116	0.002125
ENSSSCG00000006087	CPQ	976.052	1123.76	-0.203022	0.000575258	0.0021633
ENSSSCG00000025353	TNNT1	169.15	234.409	-0.472738	0.000589252	0.00221405
ENSSSCG00000029783	MKX	66.3659	108.04	-0.699235	0.000591798	0.00222299
ENSSSCG00000014952	IZUMO1R	66.1992	108.001	-0.702497	0.000596452	0.00223984
ENSSSCG00000041289	IL10RB	580.73	699.341	-0.268436	0.000600907	0.00225467
ENSSSCG00000026103	ZBTB17	511.963	622.644	-0.282854	0.000604365	0.00226637
ENSSSCG00000028078	DPH1	1400.04	1578.24	-0.172824	0.000607017	0.00227567
ENSSSCG00000005626	FPGS	173.201	237.888	-0.459632	0.000608983	0.00228176
ENSSSCG00000007901	CIITA	297.355	381.947	-0.362052	0.000609375	0.00228259
ENSSSCG00000039580	FOXJ2	455.339	558.728	-0.294095	0.000612572	0.00229392
ENSSSCG00000049430	ARMC6	471.53	577.862	-0.292943	0.000614652	0.00230106
ENSSSCG00000008499	STRN	1486.96	1682.86	-0.177641	0.000623222	0.00232987
ENSSSCG00000024144	-	1256.93	1426.96	-0.183747	0.000626964	0.00234255
ENSSSCG00000024780	ZFAND1	729.292	876.859	-0.264068	0.000638039	0.00238126
ENSSSCG00000014060	KIAA1191	908.046	1051.85	-0.212253	0.00064553	0.0024072
ENSSSCG00000032171	TCF20	816.203	956.172	-0.228676	0.000648186	0.00241643
ENSSSCG00000041918	-	129.615	191.086	-0.558711	0.000660461	0.00245784
ENSSSCG00000011034	ST8SIA6	68.2479	112.005	-0.708587	0.000660586	0.00245784
ENSSSCG00000011195	GALNT15	78.8186	123.05	-0.639929	0.000661592	0.0024609
ENSSSCG00000040629	IL34	734.358	859.807	-0.227501	0.000663167	0.00246607
ENSSSCG00000005967	LRATD2	1585.64	1809.55	-0.188612	0.000668488	0.00248447
ENSSSCG00000031489	DUSP22	431.124	528.874	-0.296773	0.000670328	0.00248992
ENSSSCG00000016119	-	308.68	393.072	-0.349757	0.00067512	0.00250703
ENSSSCG00000000110	PLA2G6	273.233	357.06	-0.382571	0.000683036	0.00253289
ENSSSCG00000016629	ST7	1000.71	1149.58	-0.199879	0.000684241	0.00253577
novel.153	-	38.3008	70.6878	-0.88749	0.000684348	0.00253577
ENSSSCG00000028889	VPS37B	620.695	742.737	-0.259262	0.000684572	0.00253577
ENSSSCG00000006173	GDAP1	318.997	402.339	-0.335358	0.000685953	0.00253954
ENSSSCG00000023636	TMEM222	586.881	700.185	-0.25471	0.000689008	0.00255008
ENSSSCG00000024168	AIMP1	2074.08	2293.74	-0.145663	0.00069001	0.00255308
ENSSSCG00000004974	LARP6	357.737	447.247	-0.32039	0.000694023	0.00256579
ENSSSCG00000017804	ABR	3096.29	3365.53	-0.120986	0.000701721	0.00259209
ENSSSCG00000023379	UBE2L6	1098.7	1252.51	-0.190082	0.000703329	0.00259731
ENSSSCG00000046684	-	143.914	201.838	-0.490873	0.000704585	0.00260051
ENSSSCG00000013028	ESRRA	222.79	298.084	-0.422458	0.000710942	0.0026218
ENSSSCG00000010638	TCF7L2	401.686	504.986	-0.327515	0.00071607	0.00263915
ENSSSCG00000006533	ADAM15	1830.22	2083.2	-0.187611	0.000717266	0.00264219
ENSSSCG00000002859	ANKRD27	1282.51	1465.59	-0.190561	0.000719185	0.00264853
ENSSSCG00000012157	PHKA2	113.672	166.731	-0.550457	0.000720313	0.00265122
ENSSSCG00000027288	DAGLB	602.766	717.843	-0.2521	0.000731743	0.0026918
ENSSSCG00000038234	TMEM175	924.705	1072.81	-0.214222	0.000743539	0.00273294
ENSSSCG00000012564	MID2	78.2363	122.47	-0.643862	0.000744658	0.00273629
novel.242	-	9.68336	28.0569	-1.53718	0.00074626	0.00274067
ENSSSCG00000007941	CDIP1	326.945	413.193	-0.33801	0.000750929	0.00275706
ENSSSCG00000006845	STXBP3	1736.75	1948.67	-0.164795	0.000753576	0.00276526
ENSSSCG00000030378	LIMK1	171.434	237.774	-0.471904	0.000757916	0.00277965
ENSSSCG00000027777	PRRG1	1992.47	2209.42	-0.148601	0.000759681	0.00278536
ENSSSCG00000035452	-	1125.82	1298.61	-0.204022	0.000763442	0.00279838
ENSSSCG00000027700	RPRD1A	926.386	1070.65	-0.207528	0.000766606	0.00280843
ENSSSCG00000020743	RABGAP1	1002.17	1150.17	-0.197664	0.000779037	0.0028524
ENSSSCG00000022168	APBB2	1809.99	2045.8	-0.175734	0.00078297	0.00286602
novel.124	-	88.3109	134.404	-0.605631	0.000786712	0.00287753
ENSSSCG00000037154	SFTA2	70.9852	113.704	-0.683562	0.000786763	0.00287753
ENSSSCG00000022419	FEM1B	588.258	703.829	-0.25712	0.000793268	0.00289735
ENSSSCG00000013506	STAP2	247.535	323.908	-0.389059	0.000813588	0.0029675
ENSSSCG00000011511	FRMD4B	85.7227	133.426	-0.635512	0.000819412	0.0029863
ENSSSCG00000023378	ZNF316	281.025	360.455	-0.359388	0.000828558	0.00301551
ENSSSCG00000007647	MAP11	443.417	547.104	-0.302548	0.000834675	0.00303441
ENSSSCG00000015535	QSOX1	621.094	743.545	-0.260521	0.000834831	0.00303441
ENSSSCG00000003219	FAM71E1	130.672	185.632	-0.503366	0.000841838	0.003058
ENSSSCG00000009166	MANBA	1114.91	1270.74	-0.188555	0.000843677	0.00306301
ENSSSCG00000011575	ATG7	573.656	685.46	-0.256433	0.000856183	0.00310419
ENSSSCG00000009319	PAN3	2002.58	2247.53	-0.165083	0.000864588	0.00313295
ENSSSCG00000025599	FTSJ1	1083.41	1238.52	-0.194105	0.000865861	0.00313672
ENSSSCG00000003976	NFYC	1029.06	1188.18	-0.207195	0.000887736	0.00321073
ENSSSCG00000004094	PPP1R14C	60.5849	99.7871	-0.71796	0.000897787	0.00324356
ENSSSCG00000035904	RPL7A	24661.7	26098.2	-0.0818037	0.000898522	0.00324534
ENSSSCG00000050616	-	235.512	309.009	-0.395279	0.000899835	0.0032492
ENSSSCG00000050433	-	38.4672	70.7574	-0.877928	0.000903306	0.00325997
ENSSSCG00000016691	JAZF1	29.1102	58.3945	-0.998449	0.000903787	0.00326082
ENSSSCG00000010603	NEURL1	260.231	335.231	-0.364726	0.00090407	0.00326096
ENSSSCG00000023173	REXO4	597.213	709.536	-0.249677	0.000905363	0.00326474
novel.105	-	196.028	260.661	-0.410191	0.000910419	0.00328209
ENSSSCG00000020717	FAM160A1	381.517	477.719	-0.324603	0.000911958	0.00328674
ENSSSCG00000000974	TRABD	761.079	892.748	-0.231727	0.00091549	0.00329858
ENSSSCG00000035254	DPH6	448.858	552.647	-0.297451	0.000916924	0.00330286
ENSSSCG00000029304	STEAP3	49.5063	84.6765	-0.772554	0.00092384	0.00332687
ENSSSCG00000008004	ANTKMT	1217.08	1382.9	-0.184524	0.000924437	0.00332722
ENSSSCG00000011904	UPK1B	1064.11	1216.9	-0.194517	0.000931383	0.00334861
ENSSSCG00000003064	ETHE1	451.689	547.691	-0.27776	0.000935869	0.00336202
ENSSSCG00000050204	-	6.71707	22.8679	-1.75701	0.000942635	0.00338541
ENSSSCG00000022225	NOP58	4279.32	4615.99	-0.10921	0.000942938	0.00338559
ENSSSCG00000038752	C6orf62	890.075	1027.83	-0.208757	0.000946298	0.00339674
ENSSSCG00000009906	SRSF9	2942.6	3196.61	-0.119521	0.00094774	0.003401
ENSSSCG00000008035	-	1148.94	1306.87	-0.186864	0.000950188	0.00340887
ENSSSCG00000004552	TRIP4	488.068	590.177	-0.273741	0.000951885	0.00341404
ENSSSCG00000017991	PIK3R5	96.8455	148.877	-0.621867	0.000954959	0.00342241
ENSSSCG00000017524	CDK5RAP3	984.466	1139.41	-0.208987	0.00095499	0.00342241
ENSSSCG00000028020	MRPS9	1352.14	1521.48	-0.17022	0.000955919	0.00342482
ENSSSCG00000022741	PDGFRB	16.625	39.8155	-1.26757	0.000961519	0.00344303
ENSSSCG00000011599	GRIP2	758.466	885.835	-0.2238	0.00096618	0.00345694
ENSSSCG00000024481	PDE4DIP	810.574	941.959	-0.217828	0.000968441	0.00346316
ENSSSCG00000031782	ARL3	3315.27	3600.14	-0.118579	0.000968697	0.00346316
ENSSSCG00000017258	FAM20A	1551.16	1735.59	-0.161995	0.000983368	0.0035109
ENSSSCG00000035068	GJB4	266.47	341.644	-0.360046	0.000984027	0.00351231
ENSSSCG00000010931	-	2005.55	2217.25	-0.14438	0.000989918	0.00353051
novel.192	-	562.658	675.667	-0.264979	0.000994615	0.00354473
ENSSSCG00000032111	RPL7	34245.3	35568.2	-0.0546798	0.000994704	0.00354473
ENSSSCG00000011433	WDR82	2296.4	2539.93	-0.144223	0.000996283	0.00354941
ENSSSCG00000038604	DOCK6	821.799	958.543	-0.224245	0.00100477	0.00357772
ENSSSCG00000004919	NEDD4L	1168.98	1328.32	-0.183088	0.00100558	0.00357965
ENSSSCG00000025806	FAM118B	1964.81	2168.87	-0.143059	0.00100762	0.00358597
ENSSSCG00000035119	MTMR6	3650.44	3954.56	-0.116036	0.0010219	0.00363486
ENSSSCG00000027013	CYP4F8	458.5	557.744	-0.28348	0.00102496	0.00364478
ENSSSCG00000013381	RPS13	4169.59	4501.38	-0.111255	0.00103492	0.00367821
ENSSSCG00000010288	DNAJB12	1005.09	1147.85	-0.191979	0.00103945	0.00369333
ENSSSCG00000013867	SIN3B	604.587	717.296	-0.247506	0.00104971	0.00372881
ENSSSCG00000009933	UBE3B	1644.25	1834	-0.156508	0.00105733	0.0037543
ENSSSCG00000016044	ORMDL1	1418.81	1591.61	-0.16507	0.0010637	0.00377347
ENSSSCG00000031249	PTTG1IP	2446.59	2693.15	-0.139029	0.00107228	0.00380085
ENSSSCG00000005103	-	281.589	360.964	-0.359369	0.00107573	0.00381209
ENSSSCG00000011296	ANO10	252.85	331.404	-0.393774	0.00108288	0.00383435
ENSSSCG00000015106	HYOU1	5942.72	6325.59	-0.090197	0.00108496	0.00383967
ENSSSCG00000028266	TMUB1	849.416	991.431	-0.224573	0.00109743	0.00387971
ENSSSCG00000030694	PKP1	16.0091	37.6549	-1.23406	0.00109887	0.00388376
ENSSSCG00000000706	LTBR	2662.03	2948.22	-0.148538	0.00110328	0.00389523
ENSSSCG00000020962	DYNLL2	2085.46	2323.87	-0.156175	0.00110666	0.00390612
ENSSSCG00000022236	FOLR1	31.1619	61.2635	-0.980499	0.00110702	0.00390636
ENSSSCG00000015720	BIN1	1004.24	1145.69	-0.190203	0.00111779	0.00394227
ENSSSCG00000007772	STX1A	205.001	273.446	-0.414172	0.00112402	0.0039611
ENSSSCG00000013358	PTPN5	7.44176	23.5172	-1.6597	0.00112658	0.00396906
ENSSSCG00000011979	GPR15	191.223	261.699	-0.452996	0.00113501	0.00399455
ENSSSCG00000031881	CDC42SE1	3394.34	3667.66	-0.111447	0.0011521	0.00405044
ENSSSCG00000001646	BICRAL	257.587	329.843	-0.356888	0.00115857	0.00407103
ENSSSCG00000029621	BMPR1B	674.228	790.604	-0.229863	0.0011676	0.00409952
ENSSSCG00000001931	-	77.4928	118.683	-0.61446	0.00116926	0.00410324
ENSSSCG00000008384	-	121.852	177.567	-0.548522	0.00116928	0.00410324
ENSSSCG00000010016	MORC2	1399.84	1570.17	-0.165685	0.00117426	0.00411964
ENSSSCG00000003554	SELENON	3101.44	3375.12	-0.12315	0.00118045	0.004137
ENSSSCG00000031290	GRIN2A	743.61	873.019	-0.229854	0.00118832	0.00416349
ENSSSCG00000040581	CISH	534.095	637.077	-0.256172	0.00119251	0.00417707
ENSSSCG00000021027	PGBD5	148.141	203.697	-0.458124	0.00119529	0.00418573
ENSSSCG00000004663	SEMA6D	232.398	301.932	-0.380294	0.00119775	0.00419213
ENSSSCG00000001242	GABBR1	500.4	602.996	-0.268025	0.00120229	0.00420502
[truncated: 762 more rows]

## Sheet: Table S6
Table S6 GO enrichment analysis of DEGs
GO ID	Category	Description	pvalue	padj	geneName
GO:0006260	BP	DNA replication	3.23475e-06	0.0015171	MCM4/PCNA/MCM2/MCM6/MCM5/MCM7/MCM3/POLE/RRM1/RPA3/RPA1/-/POLD3/MCM10/-/CDC45/-/POLQ/PRIM2/RFC1/RFC3/BLM/ORC3/POLA1/NFIC/WRN/NFIB/SLX4/ORC2/-/GMNN
GO:0006259	BP	DNA metabolic process	6.67789e-05	0.0156597	MCM4/PCNA/-/TOP2B/-/MSH6/MCM2/MCM6/-/MCM5/MCM7/MCM3/POLE/-/-/FEN1/LIG1/RRM1/RPA3/RAD23A/POLI/TOP2A/GEN1/-/EXO1/RPA1/-/POLD3/MCM10/MSH2/-/-/CDC45/-/-/POLQ/PRIM2/RFC1/TOP1/RAD23B/RFC3/-/BLM/-/MRE11/ORC3/POLA1/-/NFIC/MSH3/WRN/POLH/NFIB/SLX4/MSH4/ERCC5/ORC2/-/XRCC5/RAD52/GMNN/-
GO:1901564	BP	organonitrogen compound metabolic process	0.000155015	0.0237257	SARS/ASNS/AARS/GARS/WARS/CHAC1/EIF1/TARS/YARS/CARS/EIF4EBP1/RPL3/NARS/EIF4EBP2/PNP/EEF1B2/RPS3/RPSA/RPL10/MARS/GLS/RPL31/ADCY7/CAD/ATP5F1A/-/RPL15/PGK1/ATP6V1A/GUCY1A1/PGD/RPS23/RPL37/RPS2/-/-/EIF5A2/RPS16/-/EPRS/RPL35/CPOX/PFKP/EEF1G/GLUD1/RPS21/GPI/RPS18/SPCS3/RPL5/PANK1/RPL22/MMADHC/-/PANK3/NADK2/RPS15A/TPK1/UPP1/ATIC/VARS/ERH/FECH/RPS3A/-/RPS15/MARS2/PFKL/MRPL2/-/QARS/COX15/PCYOX1/GART/-/ADSS…
GO:0006418	BP	tRNA aminoacylation for protein translation	0.000255941	0.0237257	SARS/AARS/GARS/WARS/TARS/YARS/CARS/NARS/MARS/EPRS/VARS/MARS2/QARS/DARS/RARS/-/HARS/CARS2/WARS2/KARS/IARS2/-
GO:0015074	BP	DNA integration	0.000313433	0.0237257	-/-/-/-/-/-/-/-/-
GO:0016310	BP	phosphorylation	0.000341925	0.0237257	MKNK2/TRIB3/EPHA2/EGFR/MAP4K4/BMP2K/MAPK1/MET/EPHA1/TRPM7/IMPAD1/CDC42BPG/PLK3/CDK1/MAP2K4/STK40/TGFBR2/PTK2B/AXL/IRAK1/PXK/NUAK2/SRC/ROCK1/DDR2/EIF2AK2/CDK6/ACVR1/IRAK2/MAP2K3/MST1R/PGK1/SLK/TRIO/TEC/PIM1/EPHB4/CDK17/CSNK1A1/-/RIPK4/MAPK7/ROCK2/NEK9/PAK6/-/TRIB1/MAP2K2/PRPF4B/PFKP/YES1/STK24/PLK2/FLT1/EPHA4/IGF1R/DYRK1A/PPP1R14B/GPI/-/DAPK3/STK10/PRKCZ/MAPK6/MAP3K14/CHEK2/ABL2/VRK1/JAK1/PRKD3/MA…
GO:0043038	BP	amino acid activation	0.000412811	0.0237257	SARS/AARS/GARS/WARS/TARS/YARS/CARS/NARS/MARS/EPRS/VARS/MARS2/QARS/DARS/RARS/EARS2/-/HARS/CARS2/WARS2/KARS/IARS2/-
GO:0043039	BP	tRNA aminoacylation	0.000412811	0.0237257	SARS/AARS/GARS/WARS/TARS/YARS/CARS/NARS/MARS/EPRS/VARS/MARS2/QARS/DARS/RARS/EARS2/-/HARS/CARS2/WARS2/KARS/IARS2/-
GO:0030163	BP	protein catabolic process	0.000492355	0.0237257	CUL5/NGLY1/ATP5MG/RAD23A/PSMA1/PSMA4/SKP1/CUL4B/UCHL3/PSMA3/CDC26/CUL3/PSMA6/RAD23B/PSMB1/PSMD3/ANAPC2/UBE4B/CACUL1/PSMB3/CUL1/-/PSMB2/SIAH1/-/CUL2
GO:1901566	BP	organonitrogen compound biosynthetic process	0.000505878	0.0237257	SARS/ASNS/AARS/GARS/WARS/EIF1/TARS/YARS/CARS/EIF4EBP1/RPL3/NARS/EIF4EBP2/EEF1B2/RPS3/RPSA/RPL10/MARS/RPL31/ADCY7/-/RPL15/GUCY1A1/RPS23/RPL37/RPS2/-/-/EIF5A2/RPS16/-/EPRS/RPL35/CPOX/EEF1G/RPS21/RPS18/RPL5/PANK1/RPL22/-/PANK3/NADK2/RPS15A/TPK1/ATIC/VARS/ERH/FECH/RPS3A/-/RPS15/MARS2/MRPL2/-/QARS/COX15/GART/-/ADSS/-/-/-/RPL34/MRPS12/MRPS14/GMPS/PCBD1/-/-/DARS/RARS/UMPS/EIF1AD/EIF1AX/-/MRPL34/MRPS9/RP…
GO:0044257	BP	cellular protein catabolic process	0.000621403	0.0242865	CUL5/ATP5MG/RAD23A/PSMA1/PSMA4/SKP1/CUL4B/UCHL3/PSMA3/CDC26/CUL3/PSMA6/RAD23B/PSMB1/ANAPC2/UBE4B/CACUL1/PSMB3/CUL1/-/PSMB2/SIAH1/-/CUL2
GO:0051603	BP	proteolysis involved in cellular protein catabolic process	0.000621403	0.0242865	CUL5/ATP5MG/RAD23A/PSMA1/PSMA4/SKP1/CUL4B/UCHL3/PSMA3/CDC26/CUL3/PSMA6/RAD23B/PSMB1/ANAPC2/UBE4B/CACUL1/PSMB3/CUL1/-/PSMB2/SIAH1/-/CUL2
GO:0006412	BP	translation	0.000775328	0.0248744	SARS/AARS/GARS/WARS/EIF1/TARS/YARS/CARS/EIF4EBP1/RPL3/NARS/EIF4EBP2/EEF1B2/RPS3/RPSA/RPL10/MARS/RPL31/-/RPL15/RPS23/RPL37/RPS2/-/-/EIF5A2/RPS16/-/EPRS/RPL35/EEF1G/RPS21/RPS18/RPL5/RPL22/-/RPS15A/VARS/RPS3A/RPS15/MARS2/MRPL2/-/QARS/-/-/-/RPL34/MRPS12/MRPS14/-/-/DARS/RARS/EIF1AD/EIF1AX/-/MRPL34/MRPS9/RPS13/RPL27/-/MRPL12/HARS/MRPL18/CARS2/MTRF1/WARS2/MRPS18A/RPL36A-HNRNPH2/KARS/-/-/RPL21/DENR/MTIF3…
GO:0055114	BP	oxidation-reduction process	0.000795107	0.0248744	PYCR1/LDHA/-/MICAL1/ALDH1L2/MTHFD2/PTGS2/PTGS1/CYP1A1/CYP26B1/-/PHGDH/SMOX/POR/MSMO1/SQLE/ALDH1A1/FA2H/LOXL2/DLD/CYP51A1/DHCR24/P3H2/MTHFD1L/P4HA2/-/MDH1/PRDX6/PGD/SOD2/MICAL2/RRM1/IDH1/ERO1A/MTHFD1/CPOX/PLOD3/TBXAS1/KDM5C/-/SC5D/PRDX1/GLUD1/CTBP2/UGDH/SUOX/SOD3/NDUFB3/SGMS2/GPX1/ME1/-/DUS1L/PLOD1/-/VAT1/KDM5B/SCCPDH/QSOX2/CYP3A29/TXNRD1/LDHD/IVD/LOXL4/ETFDH/CYP2S1/AASS/COX15/PCYOX1/MPP1/-/GPX8/G…
GO:0043604	BP	amide biosynthetic process	0.000834283	0.0248744	SARS/ASNS/AARS/GARS/WARS/EIF1/TARS/YARS/CARS/EIF4EBP1/RPL3/NARS/EIF4EBP2/EEF1B2/RPS3/RPSA/RPL10/MARS/RPL31/-/RPL15/RPS23/RPL37/RPS2/-/-/EIF5A2/RPS16/-/EPRS/RPL35/EEF1G/RPS21/RPS18/RPL5/RPL22/-/RPS15A/VARS/RPS3A/RPS15/MARS2/MRPL2/-/QARS/-/-/-/RPL34/MRPS12/MRPS14/-/-/DARS/RARS/EIF1AD/EIF1AX/-/MRPL34/MRPS9/RPS13/RPL27/-/MRPL12/HARS/MRPL18/CARS2/MTRF1/WARS2/MRPS18A/RPL36A-HNRNPH2/KARS/-/-/RPL21/DENR/…
GO:0006518	BP	peptide metabolic process	0.000848595	0.0248744	SARS/AARS/GARS/WARS/CHAC1/EIF1/TARS/YARS/CARS/EIF4EBP1/RPL3/NARS/EIF4EBP2/EEF1B2/RPS3/RPSA/RPL10/MARS/RPL31/-/RPL15/RPS23/RPL37/RPS2/-/-/EIF5A2/RPS16/-/EPRS/RPL35/EEF1G/RPS21/RPS18/SPCS3/RPL5/RPL22/-/RPS15A/VARS/RPS3A/RPS15/MARS2/MRPL2/-/QARS/-/-/-/RPL34/MRPS12/MRPS14/-/-/SPCS1/DARS/RARS/SPCS2/EIF1AD/EIF1AX/-/MRPL34/MRPS9/RPS13/RPL27/-/MRPL12/HARS/MRPL18/CARS2/MTRF1/WARS2/MRPS18A/RPL36A-HNRNPH2/K…
GO:0006520	BP	cellular amino acid metabolic process	0.00105836	0.0291982	SARS/ASNS/AARS/GARS/WARS/TARS/YARS/CARS/NARS/MARS/GLS/CAD/EPRS/GLUD1/VARS/MARS2/QARS/PCYOX1/-/-/DARS/RARS/EARS2/-/HARS/CARS2/WARS2/KARS/IARS2/-
GO:0043043	BP	peptide biosynthetic process	0.00114662	0.0298757	SARS/AARS/GARS/WARS/EIF1/TARS/YARS/CARS/EIF4EBP1/RPL3/NARS/EIF4EBP2/EEF1B2/RPS3/RPSA/RPL10/MARS/RPL31/-/RPL15/RPS23/RPL37/RPS2/-/-/EIF5A2/RPS16/-/EPRS/RPL35/EEF1G/RPS21/RPS18/RPL5/RPL22/-/RPS15A/VARS/RPS3A/RPS15/MARS2/MRPL2/-/QARS/-/-/-/RPL34/MRPS12/MRPS14/-/-/DARS/RARS/EIF1AD/EIF1AX/-/MRPL34/MRPS9/RPS13/RPL27/-/MRPL12/HARS/MRPL18/CARS2/MTRF1/WARS2/MRPS18A/RPL36A-HNRNPH2/KARS/-/-/RPL21/DENR/MTIF3…
GO:0006261	BP	DNA-dependent DNA replication	0.00144899	0.0339189	MCM4/MCM2/MCM6/MCM5/MCM7/MCM3/-/CDC45/PRIM2/-
GO:0044281	BP	small molecule metabolic process	0.00146587	0.0339189	SARS/ASNS/AARS/GARS/WARS/PCK2/TARS/YARS/CARS/-/NARS/PNP/MARS/GLS/ADCY7/CAD/ATP5F1A/PGK1/ATP6V1A/GUCY1A1/PGD/EPRS/PFKP/GLUD1/PFKFB3/FUOM/GPI/SUOX/PANK1/MMADHC/PANK3/NADK2/UPP1/ATIC/VARS/SGPL1/ERH/-/MARS2/PFKL/PRPSAP1/QARS/PCYOX1/GART/ADSS/-/G6PD/-/MTAP/GMPS/DARS/PKLR/ACOX1/RARS/UMPS/EARS2/-/HPRT1/HARS/DNPH1/PPAT/-/PRPS2/CNP/NDUFC2/CARS2/RFK/WARS2/-/-/LIPE/KARS/ADCY3/ADCY9/ACOX2/MAN2C1/EHHADH/IARS2…
GO:0006082	BP	organic acid metabolic process	0.00165619	0.0339189	SARS/ASNS/AARS/GARS/WARS/TARS/YARS/CARS/NARS/MARS/GLS/CAD/PGK1/EPRS/PFKP/GLUD1/GPI/SUOX/VARS/SGPL1/MARS2/PFKL/QARS/PCYOX1/-/-/DARS/PKLR/ACOX1/RARS/EARS2/-/HARS/-/CARS2/WARS2/KARS/ACOX2/EHHADH/IARS2/-
GO:0043436	BP	oxoacid metabolic process	0.00165619	0.0339189	SARS/ASNS/AARS/GARS/WARS/TARS/YARS/CARS/NARS/MARS/GLS/CAD/PGK1/EPRS/PFKP/GLUD1/GPI/SUOX/VARS/SGPL1/MARS2/PFKL/QARS/PCYOX1/-/-/DARS/PKLR/ACOX1/RARS/EARS2/-/HARS/-/CARS2/WARS2/KARS/ACOX2/EHHADH/IARS2/-
GO:0006511	BP	ubiquitin-dependent protein catabolic process	0.00181076	0.0339189	CUL5/ATP5MG/RAD23A/PSMA1/PSMA4/SKP1/CUL4B/UCHL3/PSMA3/CDC26/CUL3/RAD23B/ANAPC2/UBE4B/CACUL1/CUL1/-/SIAH1/CUL2
GO:0019941	BP	modification-dependent protein catabolic process	0.00181076	0.0339189	CUL5/ATP5MG/RAD23A/PSMA1/PSMA4/SKP1/CUL4B/UCHL3/PSMA3/CDC26/CUL3/RAD23B/ANAPC2/UBE4B/CACUL1/CUL1/-/SIAH1/CUL2
GO:0043632	BP	modification-dependent macromolecule catabolic process	0.00181076	0.0339189	CUL5/ATP5MG/RAD23A/PSMA1/PSMA4/SKP1/CUL4B/UCHL3/PSMA3/CDC26/CUL3/RAD23B/ANAPC2/UBE4B/CACUL1/CUL1/-/SIAH1/CUL2
GO:0043603	BP	cellular amide metabolic process	0.00188037	0.0339189	SARS/ASNS/AARS/GARS/WARS/CHAC1/EIF1/TARS/YARS/CARS/EIF4EBP1/RPL3/NARS/EIF4EBP2/EEF1B2/RPS3/RPSA/RPL10/MARS/RPL31/-/RPL15/RPS23/RPL37/RPS2/-/-/EIF5A2/RPS16/-/EPRS/RPL35/EEF1G/RPS21/RPS18/SPCS3/RPL5/RPL22/-/RPS15A/VARS/RPS3A/RPS15/MARS2/MRPL2/-/QARS/-/-/-/RPL34/MRPS12/MRPS14/-/-/SPCS1/DARS/RARS/SPCS2/EIF1AD/EIF1AX/-/MRPL34/MRPS9/RPS13/RPL27/-/MRPL12/HARS/MRPL18/CARS2/MTRF1/WARS2/MRPS18A/RPL36A-HNRN…
GO:0044265	BP	cellular macromolecule catabolic process	0.00203357	0.0353239	CUL5/NGLY1/ATP5MG/RAD23A/PSMA1/PSMA4/SKP1/CUL4B/UCHL3/DCPS/SMG1/PSMA3/CDC26/CUL3/PSMA6/RAD23B/PSMB1/ANAPC2/UBE4B/CACUL1/PSMB3/CUL1/-/PSMB2/SIAH1/-/DCP1A/CUL2
GO:0006928	BP	movement of cell or subcellular component	0.00242455	0.0406112	LAMA3/KIF20B/-/CENPE/KIFC3/KIF23/KIF20A/KIF1B/KIF21B/KIF22/KIF11/KIF3A/MIIP/KIF27/KIF15/DYNC2H1/KIF5B/KIF21A/DNAH6/KIF24/KIF18A/KIF4A/DNAH5/-/DNAH10/LAMA1/KIFC2/KIF9/DYNC1I2/KIF12/AP1AR/DYNC1H1/GAS8/DNAH11
GO:0019752	BP	carboxylic acid metabolic process	0.00252868	0.0408949	SARS/ASNS/AARS/GARS/WARS/TARS/YARS/CARS/NARS/MARS/GLS/CAD/PGK1/EPRS/PFKP/GLUD1/GPI/VARS/SGPL1/MARS2/PFKL/QARS/PCYOX1/-/-/DARS/PKLR/ACOX1/RARS/EARS2/-/HARS/-/CARS2/WARS2/KARS/ACOX2/EHHADH/IARS2/-
GO:0006399	BP	tRNA metabolic process	0.00279215	0.0426635	SARS/AARS/GARS/WARS/TARS/YARS/CARS/NARS/MARS/TRMT1L/EPRS/DUS1L/VARS/MARS2/QARS/POP7/ELAC2/FBL/DARS/RARS/EARS2/-/POP1/HARS/CARS2/QTRT2/WARS2/TRMT13/DUS3L/KARS/TRMT1/IARS2/-
GO:0051276	BP	chromosome organization	0.00286138	0.0426635	H1F0/HIST1H1D/SMC4/TOP2B/SMC2/SMC3/HAT1/SMCHD1/SMARCA5/LEO1/TOP2A/EHMT2/ASF1B/SMC1A/SMARCA1/CDC26/EP300/TOP1/EHMT1/-/-/NCAPH/SUV39H1/NAP1L2/NAP1L1/SHPRH/CENPH/CREBBP/DERPC/-/CENPN/NAP1L5/TSPYL1/SMARCB1/CDC23
GO:0006468	BP	protein phosphorylation	0.00306109	0.0426635	MKNK2/TRIB3/EPHA2/EGFR/MAP4K4/BMP2K/MAPK1/MET/EPHA1/TRPM7/CDC42BPG/PLK3/CDK1/MAP2K4/STK40/TGFBR2/PTK2B/AXL/IRAK1/PXK/NUAK2/SRC/ROCK1/DDR2/EIF2AK2/CDK6/ACVR1/IRAK2/MAP2K3/MST1R/SLK/TRIO/TEC/PIM1/EPHB4/CDK17/CSNK1A1/-/RIPK4/MAPK7/ROCK2/NEK9/PAK6/-/TRIB1/MAP2K2/PRPF4B/YES1/STK24/PLK2/FLT1/EPHA4/IGF1R/DYRK1A/-/DAPK3/STK10/PRKCZ/MAPK6/MAP3K14/CHEK2/ABL2/VRK1/JAK1/PRKD3/MARK2/DDR1/FYN/RPS6KA3/FGFR4/TTK…
GO:0006270	BP	DNA replication initiation	0.00306898	0.0426635	MCM4/MCM2/MCM6/MCM5/MCM7/MCM3/CDC45/-
GO:0009057	BP	macromolecule catabolic process	0.00309288	0.0426635	CUL5/NGLY1/ATP5MG/RAD23A/PSMA1/PSMA4/SKP1/CUL4B/UCHL3/DCPS/SMG1/PSMA3/CDC26/CUL3/PSMA6/RAD23B/PSMB1/PSMD3/ANAPC2/UBE4B/CACUL1/PSMB3/CUL1/-/PSMB2/SIAH1/-/DCP1A/CUL2/PGLYRP2
GO:1901575	BP	organic substance catabolic process	0.00327291	0.043857	CHAC1/-/CUL5/NGLY1/PGK1/ATP5MG/RAD23A/PSMA1/PFKP/GPI/PSMA4/PLA2G7/SKP1/-/CUL4B/UCHL3/DCPS/SMG1/PSMA3/CDC26/CUL3/PFKL/PLCB1/PCYOX1/PSMA6/RAD23B/PSMB1/PSMD3/ANAPC2/PKLR/ACOX1/UBE4B/HMOX1/CACUL1/PSMB3/CUL1/BLVRA/-/PSMB2/SIAH1/-/DNPH1/-/CNP/PLA2G4B/LIPE/ACOX2/DCP1A/CUL2/PGLYRP2/PLA2G4A
GO:0005634	CC	nucleus	2.06297e-09	2.61998e-07	NFE2L1/H1F0/SESN2/HIST1H1D/MYC/CDKN1A/VDR/KPNA2/NFIL3/MCM2/MAFF/RBBP6/-/POLR3D/POLE/ETV5/ESF1/RARA/ETS1/TAF1D/ELF3/CCNE2/SF3B2/BACH1/SMARCA5/NAB1/RPA3/HOXD9/MAFG/MED8/RAD21/CCND1/-/NR1D1/LEO1/ELL/RBL1/SMARCA4/EHMT2/-/MPHOSPH10/CSTF3/EHF/SF3B3/KPNA3/LUC7L3/RPA1/ASF1B/-/POLD3/MED20/MAML1/MCM10/PBX1/GPBP1L1/ETV1/AATF/CCNB1/ETV4/NCAPG2/ETS2/SRSF6/KMT2C/SMARCA1/GTF2F2/MED13/BAZ2B/CCND2/PDCD11/PAXBP1/C…
GO:0044446	CC	intracellular organelle part	2.03086e-05	0.000574411	H1F0/HIST1H1D/BNIP3/VIM/KRT14/-/POLR3D/MYO1E/SLC35A3/CGNL1/TAF1D/LMNB1/ARPC2/IFFO2/MED8/RAD21/MYO1B/LEO1/TOMM20/CAPZA1/MYH14/ELL/LMNA/USO1/COPA/VDAC2/CAPZB/-/-/MPHOSPH10/MYO1C/SPCS3/LUC7L3/NDUFB3/COX7A2L/NUF2/MED20/MAML1/-/-/MFN1/-/SKA2/RPL36AL/GTF2F2/MED13/-/KRT18/MYO1D/ZWILCH/CDC26/HMGN3/-/EP300/DYNC2H1/RFC1/ZW10/VDAC3/NUP205/DNAH6/MAML3/CSGALNACT2/CLTC/TIMM21/COX5B/DCTN2/NCAPH/-/MYO6/DNAH5/ZWI…
GO:0044422	CC	organelle part	2.03591e-05	0.000574411	H1F0/HIST1H1D/BNIP3/VIM/KRT14/-/POLR3D/MYO1E/SLC35A3/CGNL1/TAF1D/LMNB1/ARPC2/IFFO2/MED8/RAD21/MYO1B/LEO1/TOMM20/CAPZA1/MYH14/ELL/LMNA/USO1/COPA/VDAC2/CAPZB/-/-/MPHOSPH10/MYO1C/SPCS3/LUC7L3/NDUFB3/COX7A2L/NUF2/MED20/MAML1/-/-/MFN1/-/SKA2/RPL36AL/GTF2F2/MED13/-/KRT18/MYO1D/ZWILCH/CDC26/HMGN3/-/EP300/DYNC2H1/RFC1/ZW10/VDAC3/NUP205/DNAH6/MAML3/CSGALNACT2/CLTC/TIMM21/COX5B/DCTN2/NCAPH/-/MYO6/DNAH5/ZWI…
GO:0043228	CC	non-membrane-bounded organelle	2.26146e-05	0.000574411	H1F0/HIST1H1D/SMC4/PLEC/SMC2/SMC3/VIM/KRT14/RPL3/RPS3/RPSA/MYO1E/RPL10/RPL31/SMCHD1/EPB41/CGNL1/TAF1D/-/RPL15/LMNB1/RPS23/RPL37/MAP7D1/ARPC2/RPS2/IFFO2/-/-/DSP/RAD21/RPS16/-/MYO1B/RPL35/CAPZA1/MYH14/LMNA/CAPZB/-/-/RPS21/MPHOSPH10/MYO1C/RPS18/RPL5/RPL22/NUF2/-/-/-/SMC1A/SKA2/RPS15A/-/KRT18/MYO1D/ZWILCH/HMGN3/RPS3A/DYNC2H1/RFC1/RPS15/ZW10/MRPL2/-/TOP1/DNAH6/-/RPL34/MRPS12/DCTN2/NCAPH/-/MYO6/DNAH5/Z…
GO:0043232	CC	intracellular non-membrane-bounded organelle	2.26146e-05	0.000574411	H1F0/HIST1H1D/SMC4/PLEC/SMC2/SMC3/VIM/KRT14/RPL3/RPS3/RPSA/MYO1E/RPL10/RPL31/SMCHD1/EPB41/CGNL1/TAF1D/-/RPL15/LMNB1/RPS23/RPL37/MAP7D1/ARPC2/RPS2/IFFO2/-/-/DSP/RAD21/RPS16/-/MYO1B/RPL35/CAPZA1/MYH14/LMNA/CAPZB/-/-/RPS21/MPHOSPH10/MYO1C/RPS18/RPL5/RPL22/NUF2/-/-/-/SMC1A/SKA2/RPS15A/-/KRT18/MYO1D/ZWILCH/HMGN3/RPS3A/DYNC2H1/RFC1/RPS15/ZW10/MRPL2/-/TOP1/DNAH6/-/RPL34/MRPS12/DCTN2/NCAPH/-/MYO6/DNAH5/Z…
GO:0043234	CC	protein complex	4.35515e-05	0.000921841	SMAD3/DAG1/MCM2/-/MYO1E/TNFAIP2/CGNL1/TAF1D/ARPC2/MED8/SMAD7/MYO1B/PFDN2/LEO1/PSMA1/TOMM20/CAPZA1/MYH14/ELL/COPA/CAPZB/TFDP1/-/MPHOSPH10/AP1B1/MYO1C/SPCS3/NDUFB3/MED20/PSMA4/ATP6V0E1/-/E2F1/VPS35/EIF3J/SKA2/GTF2F2/PSMA3/MED13/-/MYO1D/ZWILCH/COL4A2/-/DYNC2H1/RFC1/AP4B1/NUP205/DNAH6/PSMA6/E2F8/ATP5MC2/-/CLTC/TIMM21/EXOC1/PSMB1/ATP5MC1/DCTN2/NCAPH/MYO6/HLA-DRA/TRAPPC4/EXOC3L4/DNAH5/ZWINT/EIF3D/ATP6V…
GO:0005737	CC	cytoplasm	0.00063196	0.0114656	DDIT4/AARS/BNIP3/KPNA2/-/RPL3/RPS3/RPSA/SLC35A3/RPL10/TNFAIP2/DDIT4L/RPL31/P4HA2/-/NGLY1/-/RPL15/IGF2R/RPS23/CALR/RPL37/DBNDD2/RPS2/ERO1A/-/-/RPS16/-/EPRS/SH3GL1/RPL35/TOMM20/USO1/COPA/VDAC2/HSPE1/PPP1R14B/RPS21/AP1B1/SH3GLB1/RPS18/SPCS3/KPNA3/NDUFB3/COX7A2L/RPL5/BCAP31/RPL22/PPA1/-/-/MFN1/-/BCAP29/EIF3J/RPL36AL/RPS15A/LRPAP1/ATPAF1/RPS3A/-/RPS15/MRPL2/D2HGDH/-/QARS/VDAC3/AP4B1/HEXIM2/-/ARHGDIB/H…
GO:0005694	CC	chromosome	0.0019257	0.0291254	H1F0/HIST1H1D/SMC4/SMC2/SMC3/SMCHD1/RAD21/-/NUF2/SMC1A/SKA2/ZWILCH/HMGN3/RFC1/ZW10/TOP1/NCAPH/-/ZWINT/ORC3/SHPRH/SGO1/CENPH/DERPC/SLX4/-/ORC2/SMARCB1
GO:0005783	CC	endoplasmic reticulum	0.00230168	0.0291254	P4HA2/CALR/ERO1A/SPCS3/BCAP31/-/BCAP29/LRPAP1/SSR4/SPCS1/SRPRA/PIGF/SPCS2/ERO1B/ORMDL1/ALG6/RRBP1/CANX/ALG8/ERP29/RINT1/PIGT
GO:0031974	CC	membrane-enclosed lumen	0.00275201	0.0291254	-/POLR3D/TAF1D/MED8/RAD21/LEO1/ELL/MPHOSPH10/MED20/MAML1/GTF2F2/MED13/EP300/MAML3/ORC3/NUDT21/MED13L/ALAS1/CREBBP/C1QBP/CENPS/INTS2/SLX4/-/ICE2/POLR2M/ELL2/MED11/MED31/MED12/ERP29/SMARCB1/TAF4B/MRPL57/MED6
GO:0043233	CC	organelle lumen	0.00275201	0.0291254	-/POLR3D/TAF1D/MED8/RAD21/LEO1/ELL/MPHOSPH10/MED20/MAML1/GTF2F2/MED13/EP300/MAML3/ORC3/NUDT21/MED13L/ALAS1/CREBBP/C1QBP/CENPS/INTS2/SLX4/-/ICE2/POLR2M/ELL2/MED11/MED31/MED12/ERP29/SMARCB1/TAF4B/MRPL57/MED6
GO:0070013	CC	intracellular organelle lumen	0.00275201	0.0291254	-/POLR3D/TAF1D/MED8/RAD21/LEO1/ELL/MPHOSPH10/MED20/MAML1/GTF2F2/MED13/EP300/MAML3/ORC3/NUDT21/MED13L/ALAS1/CREBBP/C1QBP/CENPS/INTS2/SLX4/-/ICE2/POLR2M/ELL2/MED11/MED31/MED12/ERP29/SMARCB1/TAF4B/MRPL57/MED6
GO:1902494	CC	catalytic complex	0.00512206	0.0447782	ATP1B1/POLR3D/ATP5MG/LEO1/PSMA1/SPCS3/NDUFB3/PSMA4/GTF2F2/PSMA3/PPP2R5B/CDC26/EP300/DYNC2H1/DNAH6/PSMA6/PSMB1/DNAH5/-/DNAH10/PSMD3/SPCS1/UBE4B/CREBBP/PSMB3/SPCS2/-/PSMB2/PIK3R5/INTS2/ATG13/-/-/POLR2M/DYNC1I2/DNAL4/TAF4B/CNEP1R1/CDC23/DYNC1H1/EXOSC1/PIGT/DNAH11
GO:0044428	CC	nuclear part	0.00552008	0.0447782	-/POLR3D/TAF1D/MED8/RAD21/LEO1/ELL/MPHOSPH10/LUC7L3/MED20/MAML1/GTF2F2/MED13/CDC26/EP300/NUP205/MAML3/BABAM2/ORC3/NUDT21/MED13L/TXNL4A/CREBBP/CENPS/INTS2/CWC15/SLX4/-/ICE2/POLR2M/LEMD3/ELL2/MED11/MED31/MED12/SMARCB1/TAF4B/CDC23/MED6
GO:0031981	CC	nuclear lumen	0.00598747	0.0447782	-/POLR3D/TAF1D/MED8/RAD21/LEO1/ELL/MPHOSPH10/MED20/MAML1/GTF2F2/MED13/EP300/MAML3/ORC3/NUDT21/MED13L/CREBBP/CENPS/INTS2/SLX4/-/ICE2/POLR2M/ELL2/MED11/MED31/MED12/SMARCB1/TAF4B/MED6
GO:0005654	CC	nucleoplasm	0.00599393	0.0447782	-/POLR3D/MED8/LEO1/ELL/MED20/MAML1/GTF2F2/MED13/EP300/MAML3/NUDT21/MED13L/CREBBP/CENPS/INTS2/ICE2/POLR2M/ELL2/MED11/MED31/MED12/TAF4B/MED6
GO:0044451	CC	nucleoplasm part	0.00599393	0.0447782	-/POLR3D/MED8/LEO1/ELL/MED20/MAML1/GTF2F2/MED13/EP300/MAML3/NUDT21/MED13L/CREBBP/CENPS/INTS2/ICE2/POLR2M/ELL2/MED11/MED31/MED12/TAF4B/MED6
GO:0003723	MF	RNA binding	0.000173913	0.0489005	EIF1/YARS/DHRS11/SSB/U2SURP/EEF1B2/RPS3/LARP7/MEX3C/EIF4G1/TRMT1L/FXR1/RPS2/-/EIF5A2/EEF1G/-/EIF4G3/FUBP1/PCBP1/RPS18/LUC7L3/RPL5/PAPOLA/PCBP2/PNPT1/FMR1/EIF3J/THUMPD3/PCBP4/RPS4X/YTHDF3/PUS7/CHERP/YTHDC2/YRDC/HEXIM2/HEXIM1/-/SUGP2/-/DDX54/-/DKC1/BICC1/SRP54/EIF3D/PABPC1/EIF3L/TMEM129/NUDT21/PUS10/FBL/KHDRBS1/TARBP1/NCBP1/EARS2/ADAT1/EIF1AD/AIMP1/EIF1AX/UPF2/IMP3/UBR5/RPS9/PUS3/MTRF1/DCP2/IGF2BP3…
GO:0016893	MF	endonuclease activity, active with either ribo- or deoxyribonucleic acids and producing 5'-phosphomonoesters	0.000307849	0.0489005	-/-/-/-/-/DROSHA/-/DICER1/POP7/-/-/POP1/SLX4
GO:0016891	MF	endoribonuclease activity, producing 5'-phosphomonoesters	0.00072178	0.0489005	-/-/-/-/-/DROSHA/-/DICER1/POP7/-/-/POP1
GO:0016875	MF	ligase activity, forming carbon-oxygen bonds	0.000768876	0.0489005	SARS/AARS/GARS/WARS/TARS/YARS/CARS/NARS/MARS/EPRS/VARS/MARS2/QARS/DARS/RARS/EARS2/-/HARS/CARS2/WARS2/KARS/IARS2/-
GO:0016876	MF	ligase activity, forming aminoacyl-tRNA and related compounds	0.000768876	0.0489005	SARS/AARS/GARS/WARS/TARS/YARS/CARS/NARS/MARS/EPRS/VARS/MARS2/QARS/DARS/RARS/EARS2/-/HARS/CARS2/WARS2/KARS/IARS2/-

## Sheet: Table S7
Table S7 KEGG enrichment analysis of up-regulated DEGs
KEGGID	Description	pvalue	padj	geneName
ssc04110	Cell cycle	1.29e-14	3.93e-12	CDKN2C/PCNA/SMC3/MCM6/CDK1/MCM5/ORC1/MCM7/CDC25B/MCM3/CCNE2/ATM/RAD21/CDC6/SKP2/ATR/RBL1/TFDP1/-/CHEK2/CDC20/CCNB1/CDC45/E2F1/SKP1/TTK/SMC1A/ESPL1/CDC26/CCNB2/CDK4/MAD2L1/-/ORC3/ANAPC2/CDC7/ANAPC13/CUL1/-/TP53/BUB1/ANAPC5/PLK1/CDC16/CDC25A/ORC2/ANAPC7/CDC27/CDC23/-/STAG1/HDAC2
ssc03030	DNA replication	1.04e-09	1.58e-07	PCNA/MCM6/MCM5/MCM7/MCM3/POLE/FEN1/POLD1/LIG1/RPA3/-/RPA1/POLD3/-/-/RPA2/PRIM2/DNA2/RFC1/RFC3/POLA1
ssc03040	Spliceosome	2.27e-09	2.3e-07	SRSF10/-/PRPF40A/U2SURP/TRA2B/THOC2/SRSF3/SF3B2/RBM8A/CDC5L/SRSF7/SF3B1/SNRPG/TCERG1/SNRNP70/-/PRPF4/-/EFTUD2/CHERP/THOC1/HSPA6/RBM25/SNRPD1/HNRNPM/SF3B4/PRPF31/U2AF2/NCBP1/LSM3/CTNNBL1/ALYREF/CWC15/SRSF4/SART1/THOC3/SLU7/SNRPF/C5orf24/SYF2/PRPF6/SNRPA
ssc03440	Homologous recombination	2.26e-08	1.72e-06	-/POLD1/NBN/RPA3/ATM/-/RPA1/POLD3/RPA2/BRCA1/RAD54L/BRIP1/BARD1/BLM/XRCC2/MRE11/RAD51/BRCC3/XRCC3/EME1/PALB2
ssc03460	Fanconi anemia pathway	7.94e-08	4.83e-06	-/RPA3/POLI/ATR/FANCM/RPA1/RPA2/USP1/FANCA/BRCA1/UBE2T/BRIP1/BLM/RMI2/POLH/FANCB/RMI1/CENPS/ERCC4/SLX4/RAD51/EME1/PALB2
ssc00100	Steroid biosynthesis	3.29e-07	1.67e-05	MSMO1/SQLE/CYP51A1/DHCR24/LIPA/FDFT1/SC5D/-/LSS/HSD17B7/SOAT1/DHCR7/NSDHL
ssc04114	Oocyte meiosis	2e-06	8.7e-05	SMC3/CDK1/SLK/CCNE2/IGF1R/PPP2R1B/CDC20/PPP1CC/CCNB1/SKP1/SMC1A/CAMK2G/ESPL1/CDC26/CCNB2/FBXO5/MAD2L1/SGO1/RPS6KA1/ANAPC2/ANAPC13/CUL1/-/PPP2R1A/BUB1/ANAPC5/PLK1/CDC16/-/ADCY3/ANAPC7/CDC27/CDC23
ssc03013	RNA transport	3.63e-06	0.000137994	EIF5B/TPR/EIF4EBP2/-/PNN/EIF4G1/EIF3A/THOC2/FXR1/RBM8A/EIF4G3/NXT2/FMR1/KPNB1/NUP205/THOC1/POP7/POP5/PHAX/SRRM1/NUP155/SUMO1/NCBP1/RANGAP1/UPF2/POP1/ALYREF/NUP43/NUP85/GEMIN6/EIF4A2/THOC3/AAAS/NDC1/UPF3A/NUP133/UPF3B/STRAP/GEMIN8/-/EIF4E2
ssc03430	Mismatch repair	4.72e-06	0.000159337	PCNA/MSH6/POLD1/LIG1/RPA3/EXO1/RPA1/POLD3/MSH2/RPA2/RFC1/RFC3/MSH3
ssc04141	Protein processing in endoplasmic reticulum	3.04e-05	0.000923556	HSP90AA1/HSPH1/VCP/-/-/PLK4/SEC62/EIF2AK2/HSP90B1/DNAJC10/NGLY1/CALR/DNAJB1/PDIA4/DAD1/STT3B/MOGS/SKP1/-/ERLEC1/MAN1A2/HSPBP1/HSPA6/STUB1/UGGT2/SSR3/DERL3/EIF2AK1/CUL1/DNAJA2/PLAA/SEC24C/ERO1B/RRBP1/CANX/SEC24B/-/EDEM1/ERP29/ASPSCR1/UBQLN2/EIF2AK3
ssc01524	Platinum drug resistance	4.42e-05	0.00122241	TOP2B/MSH6/SLC31A1/ATM/TOP2A/MSH2/MGST3/PIK3CA/BRCA1/-/MGST1/GSTA4/MSH3/ABCC2/POLH/TP53/CASP8/BAD/XIAP/-
ssc03420	Nucleotide excision repair	5.59e-05	0.00141647	PCNA/POLE/CETN2/POLD1/LIG1/RPA3/-/RPA1/POLD3/RPA2/CUL4B/RFC1/RFC3/-/ERCC4/ERCC5/ERCC3
ssc04914	Progesterone-mediated oocyte maturation	8.29e-05	0.00193754	HSP90AA1/CDK1/CDC25B/KIF22/IGF1R/CCNB1/CDC26/CCNB2/PIK3CA/-/MAD2L1/RPS6KA1/ANAPC2/ANAPC13/BUB1/ANAPC5/PLK1/CDC16/CDC25A/-/ADCY3/ANAPC7/CDC27/CDC23
ssc03015	mRNA surveillance pathway	0.000650743	0.0141304	PNN/ARL6IP1/RBM8A/NXT2/PPP2R1B/CSTF3/PAPOLA/PPP1CC/PCF11/HBS1L/CPSF3/CPSF2/SRRM1/CSTF2T/NCBP1/PPP2R1A/UPF2/ALYREF/CSTF1/WDR33/-/UPF3A/UPF3B
ssc00630	Glyoxylate and dicarboxylate metabolism	0.00139163	0.0282037	DLD/MDH1/PGP/ACAT2/CAT/GRHPR/PCCA/HOGA1/MCEE/MMUT/ACSS2
ssc00640	Propanoate metabolism	0.0016265	0.0309035	LDHA/DLD/ACAT2/SUCLA2/ACOX1/PCCA/ECHDC1/MCEE/MMUT/ACSS2/EHHADH/ACADS
ssc01200	Carbon metabolism	0.00173427	0.0310129	DLD/MDH1/PGK1/PGD/IDH1/PGP/ACAT2/TPI1/HK2/SUCLA2/PFKL/HK1/PGAM1/G6PD/PDHB/CAT/ACOX1/ME2/PCCA/PRPS2/MCEE/-/MMUT/ACSS2/EHHADH/DLAT/ACADS
ssc00280	Valine, leucine and isoleucine degradation	0.0019857	0.0335363	HMGCS1/DLD/ACAT2/IVD/-/AOX1/ALDH7A1/MCCC2/PCCA/ALDH2/ACADSB/MCEE/MMUT/AACS/EHHADH/ACADS
ssc01040	Biosynthesis of unsaturated fatty acids	0.00315616	0.0483835	HACD3/ELOVL6/ACOT4/ELOVL1/ELOVL5/SCP2/FADS2/SCD/ACOX1
ssc00620	Pyruvate metabolism	0.00318312	0.0483835	LDHA/DLD/MDH1/ACAT2/-/PDHB/ALDH7A1/GRHPR/ME2/ALDH2/ACSS2/DLAT

## Sheet: Table S8
Table S8 KEGG enrichment analysis of down-regulated DEGs
KEGGID	Description	pvalue	padj	geneName
ssc04668	TNF signaling pathway	3.18e-10	9.84e-08	JAG1/CCL5/TNFAIP3/NFKBIA/BIRC3/JUNB/PTGS2/MAPK1/LIF/CEBPB/ICAM1/ATF4/CREB3L1/MAP2K4/NFKB1/CXCL2/CREB3L2/TNFRSF1B/MAP2K3/DAB2IP/FOSB/IRF1/CSF2/TRAF2/IL6/MAP3K14/AKT3/MAP2K1/-/CREB5/MAP3K5/PGAM5/CASP10/BCL3/IKBKB/TAB2/IL1RL1/CASP7/CFLAR/-/MAPK11/CREB3L3/ATF6B/RELA
ssc05200	Pathways in cancer	1.98e-08	2.46e-06	FN1/JAG1/GADD45A/ITGA3/RASSF1/VEGFA/EGFR/LAMA3/MYC/NFKB2/ITGA2/NFKBIA/BIRC3/MDM2/SMAD3/PTGS2/MAPK1/MET/PMAIP1/RAC1/FOXO1/NFKB1/TGFBR2/DVL1/BCL2L1/TGFB1/CRKL/RUNX1/RARA/-/ADCY7/ETS1/ITGAV/FOSB/CXCL8/BMP2/CCND1/TRAF2/MAP2K2/CTNNB1/IL6/RALA/CTBP2/ITGB1/DAPK3/STAT1/JAK1/HIF1A/HES1/FGF21/GLI1/CCND2/COL4A2/WNT7B/EP300/MAX/RXRA/AKT3/DLL1/TXNRD1/MAP2K1/IFNGR1/IL4R/NCOA3/-/IL13RA1/JUP/PRKCA/LAMC1/CBL/ABL1…
ssc05202	Transcriptional misregulation in cancer	2.38e-08	2.46e-06	GADD45A/PLAU/-/DUSP6/PLAT/MYC/BMP2K/MDM2/CEBPB/MET/FOXO1/NFKB1/TGFBR2/BCL2L1/RUNX2/ETV5/RUNX1/RARA/ITGAM/DOT1L/TFE3/CXCL8/KLF3/CSF2/NFKBIZ/TAF15/FLT1/IL6/LMO2/ETV1/ETV4/CCND2/-/MAX/RXRA/PCGF2/TMPRSS2/JUP/-/KDM6A/HHEX/DDIT3/SPINT1/HDAC1/SP1/ZBTB17/SLC45A3/PDGFA/ARNT2/GADD45B/RELA/SIX4
ssc04151	PI3K-Akt signaling pathway	8.31e-08	6.44e-06	FN1/DDIT4/ITGA3/THBS1/VEGFA/EPHA2/EREG/EGFR/LAMA3/MYC/AREG/PCK2/ITGA2/ITGA5/PIK3AP1/ITGB4/MDM2/MAPK1/MET/EIF4EBP1/ATF4/RAC1/CREB3L1/NFKB1/BCL2L1/CREB3L2/YWHAZ/COL6A1/ITGAV/CCND1/YWHAH/MAP2K2/ENSA/FLT1/PDPK1/IL6/ITGB1/JAK1/THBS3/EFNA1/FGF21/COL6A2/CCND2/PPP2R5B/COL4A2/STK11/AKT3/YWHAG/MAP2K1/PKN1/IL4R/IRS2/CREB5/PRKCA/LAMC1/KRAS/IKBKB/ITGB3/FOXO3/LAMA1/EPOR/-/LAMB1/-/PIK3R5/TGFA/LAMB2/SPP1/GNB2/PD…
ssc04010	MAPK signaling pathway	4.42e-07	2.46e-05	GADD45A/MKNK2/VEGFA/EPHA2/EREG/DUSP4/EGFR/MAP4K4/DUSP6/MYC/AREG/NFKB2/DUSP1/FLNA/MAPK1/FLNB/MET/-/IL1A/ATF4/DUSP5/RAC1/MAP2K4/NFKB1/TGFBR2/IRAK1/TGFB1/CRKL/DUSP10/MAP2K3/RRAS/RELB/FOSB/MAPK7/TRAF2/MAP2K2/FLT1/MAP3K14/EFNA1/FGF21/RPS6KA3/MAX/AKT3/MAP2K1/-/SRF/MAP3K5/PRKCA/KRAS/IKBKB/IL1RAP/TAB2/GNA12/RASA2/DDIT3/-/PTPN5/TGFA/MAPKAPK3/PLA2G4B/CASP7/RASGRP4/PDGFA/RAPGEF2/MAPK11/RASA1/GADD45B/PTPN7/R…
ssc05165	Human papillomavirus infection	4.76e-07	2.46e-05	FN1/JAG1/ITGA3/THBS1/VEGFA/EGFR/LAMA3/ITGA2/ITGA5/ISG15/ITGB4/MDM2/PTGS2/MAPK1/EIF4EBP1/FOXO1/CREB3L1/NFKB1/-/MX1/DVL1/CREB3L2/COL6A1/ITGAV/CSNK1A1/IRF1/CCND1/MAP2K2/CTNNB1/ITGB1/PRKCZ/STAT1/JAK1/BCAP31/THBS3/MAML1/HES1/COL6A2/CCND2/PPP2R5B/COL4A2/WNT7B/EP300/AKT3/MAML3/MAP2K1/-/CREB5/LAMC1/PARD3/IKBKE/KRAS/DLG2/WNT9A/IKBKB/ITGB3/LAMA1/PKLR/AXIN1/-/LAMB1/ATP6V0B/CREBBP/TCF7/HDAC1/TCF7L2/LAMB2/SPP…
ssc05215	Prostate cancer	5.94e-07	2.63e-05	PLAU/EGFR/PLAT/NFKBIA/MDM2/MAPK1/ATF4/FOXO1/CREB3L1/NFKB1/ETV5/CREB3L2/CCND1/MAP2K2/CTNNB1/PDPK1/EP300/AKT3/MAP2K1/TMPRSS2/CREB5/KRAS/IKBKB/LEF1/CREBBP/SPINT1/TCF7/TCF7L2/TGFA/PDGFA/MTOR/CREB3L3/RELA
ssc04210	Apoptosis	1.48e-06	5.74e-05	GADD45A/-/NFKBIA/BIRC3/MAPK1/ATF4/PMAIP1/NFKB1/BCL2L1/-/DAB2IP/FOSB/TRAF2/CTSB/MAP2K2/LMNA/ENSA/PDPK1/MAP3K14/CTSH/ACTG1/-/AKT3/CTSL/MAP2K1/-/MAP3K5/CASP10/PARP3/KRAS/IKBKB/DDIT3/CTSC/CASP7/CFLAR/CTSZ/ITPR1/GADD45B/CTSD/RELA/NGF
ssc05222	Small cell lung cancer	2.55e-06	7.69e-05	FN1/GADD45A/ITGA3/LAMA3/MYC/ITGA2/NFKBIA/BIRC3/PTGS2/NFKB1/BCL2L1/ITGAV/CCND1/TRAF2/ITGB1/COL4A2/MAX/RXRA/AKT3/LAMC1/IKBKB/LAMA1/NOS2/-/LAMB1/ZBTB17/LAMB2/CASP7/GADD45B/RELA
ssc05145	Toxoplasmosis	2.69e-06	7.69e-05	LAMA3/NFKBIA/BIRC3/MAPK1/NFKB1/BCL2L1/IRAK1/TGFB1/MAP2K3/LDLR/PDPK1/ITGB1/STAT1/JAK1/SOCS1/-/AKT3/IFNGR1/LAMC1/HLA-DRA/SLA-DQB1/IKBKB/TAB2/LAMA1/NOS2/LAMB1/IL10RB/PIK3R5/IFNGR2/LAMB2/CASP7/NFKBIB/MAPK11/IL10RA/RELA
ssc04068	FoxO signaling pathway	2.73e-06	7.69e-05	GADD45A/EGFR/PCK2/FBXO32/MDM2/SMAD3/MAPK1/PRMT1/FOXO1/PLK3/TGFBR2/TGFB1/SOD2/CCND1/MAP2K2/PLK2/PDPK1/IL6/-/PRKAB2/CDKN2D/CCND2/EP300/STK11/AKT3/MAP2K1/IRS2/KRAS/IKBKB/FOXO3/-/CREBBP/IL7R/FBXO25/MAPK11/GADD45B/PRKAG2/PRKAA2/CCNG2
ssc05132	Salmonella infection	3.14e-06	8.11e-05	FLNA/MAPK1/FLNB/IL1A/RAC1/NFKB1/WASF2/CXCL2/ARPC2/FOSB/CXCL8/CSF2/-/IL6/PLEKHM2/ACTG1/CCL3L1/-/PKN1/IFNGR1/ARPC1B/NOS2/IFNGR2/ARPC5L/MAPK11/DYNC1LI2/DYNC1H1/RELA
ssc05205	Proteoglycans in cancer	4.31e-06	9.95e-05	FN1/-/PLAU/THBS1/VEGFA/EGFR/PLAUR/MYC/ITGA2/ITGA5/FLNA/HBEGF/MDM2/MAPK1/FLNB/MET/-/HSPG2/RAC1/CD44/TGFB1/TIMP3/RRAS/ITGAV/CCND1/VAV2/MAP2K2/CTNNB1/PPP1CB/MSN/PDPK1/ITGB1/HIF1A/GPC1/ACTG1/SDC1/WNT7B/AKT3/CTSL/MAP2K1/-/PRKCA/CBL/KRAS/WNT9A/ITGB3/CTTN/SMAD2/CD63/CASP7/SLC9A1/MTOR/MAPK11/ITPR1/PLCE1
ssc05206	MicroRNAs in cancer	4.58e-06	9.95e-05	DDIT4/SLC7A1/PLAU/THBS1/RASSF1/VEGFA/EGFR/MYC/ITGA5/SERPINB5/MDM2/PTGS2/MAPK1/VIM/MET/SPRY2/CD44/NFKB1/CRKL/TIMP3/MAPK7/CCND1/MAP2K2/ENSA/MDM4/EFNA1/SOCS1/FOXP1/CCND2/EP300/PCGF2/MAP2K1/IRS2/PRKCA/ABL1/KRAS/IKBKB/ITGB3/HDAC7/HMOX1/CREBBP/HDAC1/SLC45A3/CASP7/PDGFA/MTOR/DNMT3A
ssc05166	Human T-cell leukemia virus 1 infection	4.81e-06	9.95e-05	MYC/NFKB2/NFKBIA/SMAD3/MAPK1/ICAM1/FOSL1/ATF4/CREB3L1/MAP2K4/NFKB1/-/TGFBR2/BCL2L1/CREB3L2/TGFB1/TSPO/ADCY7/ETS1/SLC25A6/EGR1/ZFP36/RELB/FOSB/TLN1/CCND1/CSF2/MAP2K2/VDAC2/IL6/MAP3K14/JAK1/NFYB/-/ETS2/CCND2/CRTC3/EP300/AKT3/MAP2K1/SRF/CREB5/POLB/HLA-DRA/SLA-DQB1/KRAS/DLG2/IKBKB/-/CREBBP/NFATC2/LTBR/SMAD2/ADCY9/GPS2/CREB3L3/ATF6B/EGR2/RELA
ssc05167	Kaposi sarcoma-associated herpesvirus infection	1.12e-05	0.000216352	VEGFA/MYC/NFKBIA/PTGS2/MAPK1/ICAM1/RAC1/RCAN1/MAP2K4/NFKB1/-/CXCL2/MAP2K3/UBB/ZFP36/FOSB/CXCL8/CCND1/CSF2/TRAF2/MAP2K2/CTNNB1/IL6/STAT1/JAK1/HIF1A/EP300/AKT3/MAP2K1/IFNGR1/-/IKBKE/KRAS/IKBKB/CREBBP/NFATC2/PIK3R5/GNB2/CASP7/MTOR/MAPK11/-/ITPR1/IRF7/RELA/-
ssc05210	Colorectal cancer	1.46e-05	0.000265353	GADD45A/EREG/EGFR/MYC/AREG/SMAD3/MAPK1/PMAIP1/RAC1/TGFBR2/TGFB1/-/FOSB/CCND1/MAP2K2/CTNNB1/RALA/AKT3/MAP2K1/KRAS/LEF1/AXIN1/TCF7/TCF7L2/TGFA/SMAD2/CASP7/MTOR/GADD45B/AXIN2
ssc04919	Thyroid hormone signaling pathway	1.65e-05	0.000283452	MYC/MDM2/MAPK1/RCAN1/FOXO1/ATP1A4/PLCD3/ITGAV/CCND1/MAP2K2/CTNNB1/PDPK1/ATP2A2/STAT1/HIF1A/ACTG1/MED13/PLCD1/-/EP300/RXRA/AKT3/MAP2K1/NCOA3/PRKCA/KRAS/ITGB3/NCOA1/MED16/CREBBP/HDAC1/MED12/SLC9A1/MTOR/PLCE1
ssc05163	Human cytomegalovirus infection	1.76e-05	0.000287639	CCL5/VEGFA/EGFR/MYC/NFKBIA/MDM2/PTGS2/MAPK1/EIF4EBP1/ATF4/RAC1/CREB3L1/NFKB1/-/CREB3L2/CRKL/ADCY7/MAP2K3/ITGAV/CXCL8/CCND1/TRAF2/MAP2K2/CTNNB1/IL6/JAK1/ZBTB22/AKT3/CCL3L1/MAP2K1/-/CREB5/PRKCA/KRAS/IKBKB/GNA12/ITGB3/NFATC2/SP1/IL10RB/GNB2/CASP7/-/MTOR/ADCY9/MAPK11/-/ITPR1/CREB3L3/IL10RA/ATF6B/RELA/-
ssc04512	ECM-receptor interaction	2.51e-05	0.000389823	FN1/-/ITGA3/THBS1/LAMA3/ITGA2/ITGA5/ITGB4/HSPG2/CD44/COL6A1/ITGAV/NPNT/ITGB1/THBS3/COL6A2/SDC1/COL4A2/LAMC1/ITGB3/LAMA1/-/LAMB1/CD47/LAMB2/SPP1
ssc04933	AGE-RAGE signaling pathway in diabetic complications	2.68e-05	0.000395762	FN1/VEGFA/SMAD3/MAPK1/ICAM1/IL1A/F3/RAC1/FOXO1/NFKB1/TGFBR2/SERPINE1/TGFB1/PLCD3/EGR1/CXCL8/CCND1/IL6/PRKCZ/STAT1/PLCD1/COL4A2/AKT3/PRKCA/KRAS/-/SMAD2/AGT/CASP7/MAPK11/RELA/PLCE1
ssc04510	Focal adhesion	4.38e-05	0.000617305	FN1/ITGA3/THBS1/VEGFA/EGFR/LAMA3/ITGA2/ITGA5/FLNA/BIRC3/ITGB4/MAPK1/FLNB/MET/ZYX/RAC1/CRKL/COL6A1/ITGAV/TLN1/PAK6/CCND1/VAV2/CTNNB1/RAPGEF1/PPP1CB/FLT1/PDPK1/ITGB1/THBS3/ACTN4/FYN/ACTG1/COL6A2/CCND2/COL4A2/AKT3/MAP2K1/PRKCA/LAMC1/ITGB3/LAMA1/-/LAMB1/-/LAMB2/SPP1/PDGFA
ssc04218	Cellular senescence	5.64e-05	0.000760289	GADD45A/SQSTM1/MYC/ZFP36L1/MDM2/SMAD3/MAPK1/-/EIF4EBP1/IL1A/FOXO1/NFKB1/-/TGFBR2/SERPINE1/TGFB1/MAP2K3/ETS1/SLC25A6/RRAS/CXCL8/CCND1/MAP2K2/PPP1CB/VDAC2/IL6/CCND2/ZFP36L2/AKT3/MAP2K1/KRAS/FOXO3/NFATC2/SMAD2/HIPK1/MCU/MTOR/MAPK11/E2F4/ITPR1/GADD45B/RELA
ssc05161	Hepatitis B	7.21e-05	0.000931471	MYC/NFKBIA/SMAD3/MAPK1/HSPG2/ATF4/CREB3L1/MAP2K4/NFKB1/TGFBR2/IRAK1/CREB3L2/YWHAZ/TGFB1/MAP2K3/FOSB/CXCL8/MAP2K2/IL6/STAT1/JAK1/EP300/AKT3/MAP2K1/DDB1/-/CREB5/PRKCA/IKBKE/CASP10/KRAS/IKBKB/TAB2/CREBBP/NFATC2/EGR3/CASP7/MAPK11/CREB3L3/IRF7/ATF6B/EGR2/RELA
ssc05169	Epstein-Barr virus infection	8e-05	0.000992061	GADD45A/TNFAIP3/MYC/NFKB2/NFKBIA/ISG15/NFKBIE/MDM2/VIM/ICAM1/RAC1/NCOR2/MAP2K4/CD44/NFKB1/-/IRAK1/MAP2K3/RELB/CCND1/TRAF2/IL6/PSMD8/STAT1/MAP3K14/OAS2/JAK1/HES1/-/ZBTB22/CCND2/AKT3/-/HLA-DRA/IKBKE/SLA-DQB1/IKBKB/TAB2/EIF3F/HDAC1/ADRM1/ENTPD3/CASP7/NFKBIB/MAPK11/RBPJ/-/GADD45B/IRF7/RELA
ssc04659	Th17 cell differentiation	8.66e-05	0.00103243	NFKBIA/NFKBIE/SMAD3/MAPK1/NFKB1/TGFBR2/TGFB1/RUNX1/RARA/FOSB/IL6/STAT1/JAK1/HIF1A/-/RXRA/IFNGR1/IL4R/HLA-DRA/SLA-DQB1/IKBKB/IL1RAP/NFATC2/IFNGR2/SMAD2/IL27RA/MTOR/NFKBIB/MAPK11/RELA
ssc05216	Thyroid cancer	9.47e-05	0.00108722	GADD45A/MYC/MAPK1/CCND1/MAP2K2/CTNNB1/RXRA/MAP2K1/KRAS/LEF1/TFG/TCF7/TCF7L2/CCDC6/GADD45B
ssc03010	Ribosome	0.000181452	0.00200894	RPS3/RPL10/RPS28/RPL37/-/-/RPL35/-/RPS12/RPS18/RPL5/-/RPS15A/RPLP2/RPS3A/MRPL15/RPS4X/MRPL2/-/RPL34/RPS27/-/-/-/MRPS9/RPL7/-/RPS9/MRPS10/-/MRPS18A/-/-
ssc04931	Insulin resistance	0.000190026	0.00203131	PPP1R3C/PCK2/NFKBIA/OGT/FOXO1/CREB3L1/NFKB1/OGA/CREB3L2/PPP1CB/PDPK1/IL6/PRKCZ/PRKAB2/PPP1R3B/RPS6KA3/AKT3/IRS2/CREB5/IKBKB/SLC27A2/AGT/PPARA/PTPN1/MTOR/MLXIP/PRKAG2/CREB3L3/PRKAA2/RELA
ssc05140	Leishmaniasis	0.000200294	0.0020697	MARCKSL1/NFKBIA/PTGS2/MAPK1/IL1A/NFKB1/IRAK1/TGFB1/ITGAM/FOSB/ITGB1/STAT1/JAK1/-/IFNGR1/HLA-DRA/SLA-DQB1/TAB2/NOS2/IFNGR2/NFKBIB/MAPK11/RELA
ssc04722	Neurotrophin signaling pathway	0.000216936	0.00216936	NFKBIA/NFKBIE/MAPK1/ATF4/RAC1/NFKB1/IRAK1/CRKL/SORT1/IRAK2/MAPK7/MAP2K2/RAPGEF1/PDPK1/RPS6KA3/AKT3/SH2B3/MAP2K1/KIDINS220/IRS2/MAP3K5/ABL1/KRAS/IKBKB/FOXO3/RIPK2/PSEN2/PSEN1/NFKBIB/MAPK11/RELA/NGF
ssc05220	Chronic myeloid leukemia	0.000232068	0.00224769	GADD45A/MYC/NFKBIA/MDM2/SMAD3/MAPK1/NFKB1/TGFBR2/BCL2L1/TGFB1/CRKL/RUNX1/CCND1/MAP2K2/CTBP2/AKT3/MAP2K1/CBL/ABL1/KRAS/IKBKB/HDAC1/GADD45B/RELA
ssc04380	Osteoclast differentiation	0.00023927	0.00224769	SQSTM1/NFKB2/NFKBIA/JUNB/MAPK1/IL1A/FOSL1/RAC1/NFKB1/TGFBR2/FHL2/TGFB1/MAP2K3/RELB/FOSB/TRAF2/STAT1/MAP3K14/JAK1/SOCS1/FYN/AKT3/MAP2K1/IFNGR1/IKBKB/TAB2/ITGB3/NFATC2/IFNGR2/MAPK11/-/CYLD/-/RELA
ssc04928	Parathyroid hormone synthesis, secretion and action	0.000269434	0.0024566	EGFR/VDR/HBEGF/MAPK1/MEF2D/ATF4/CREB3L1/RUNX2/CREB3L2/ADCY7/EGR1/FOSB/RXRA/MEF2A/MAP2K1/CREB5/PRKCA/MMP13/GNA12/NR4A1/SP1/METTL1/PDE4A/ADCY9/-/ITPR1/CREB3L3/ATF6B
ssc04390	Hippo signaling pathway	0.000329418	0.00291771	RASSF1/MYC/AREG/SMAD3/CCN2/TGFBR2/SERPINE1/DVL1/YWHAZ/TGFB1/FRMD6/-/SMAD7/BMP2/CCND1/YWHAH/CTNNB1/PPP1CB/-/PRKCZ/ACTG1/CCND2/WNT7B/YWHAG/PARD3/TEAD2/DLG2/WNT9A/LEF1/AXIN1/TCF7/TEAD1/TCF7L2/BMPR1B/SMAD2/LATS2/PPP2R2A/AXIN2
ssc05164	Influenza A	0.000489213	0.00412929	CCL5/-/DNAJC3/NFKBIA/MAPK1/RSAD2/ICAM1/IL1A/NFKB1/MX1/SLC25A6/CXCL8/MAP2K2/IL6/STAT1/OAS2/JAK1/-/ACTG1/EP300/-/AKT3/MAP2K1/IFNGR1/-/TMPRSS2/PRKCA/HLA-DRA/IKBKE/RAE1/SLA-DQB1/IKBKB/CREBBP/IFNGR2/CASP7/NFKBIB/-/IRF7/RELA/CALCOCO2
ssc04666	Fc gamma R-mediated phagocytosis	0.000492851	0.00412929	MARCKSL1/ARF6/MAPK1/-/RAC1/WASF2/CRKL/INPPL1/ARPC2/VAV2/PIP5K1A/ASAP1/CFL2/AKT3/-/MAP2K1/PRKCA/PLPP2/ARPC1B/PLA2G6/LIMK1/BIN1/ARPC5L/PLA2G4B/SPHK1/PLA2G4A
ssc04926	Relaxin signaling pathway	0.0005313	0.00433429	VEGFA/EGFR/NFKBIA/MAPK1/ATF4/CREB3L1/MAP2K4/NFKB1/TGFBR2/CREB3L2/TGFB1/ADCY7/FOSB/MAP2K2/PRKCZ/COL4A2/AKT3/MAP2K1/CREB5/PRKCA/MMP13/KRAS/NOS2/-/SMAD2/GNB2/ADCY9/MAPK11/CREB3L3/ATF6B/RELA/-
ssc04330	Notch signaling pathway	0.000577189	0.00455238	JAG1/NCOR2/DVL1/CTBP2/MAML1/HES1/EP300/DLL1/MAML3/CREBBP/HDAC1/DTX3L/DLL4/PSEN2/PSEN1/RBPJ/NUMB/ATXN1L
ssc04211	Longevity regulating pathway	0.000587405	0.00455238	SESN2/EIF4EBP1/ATF4/FOXO1/CREB3L1/NFKB1/CREB3L2/ADCY7/SOD2/PRKAB2/STK11/AKT3/IRS2/CREB5/KRAS/FOXO3/ULK1/ATG13/MTOR/ADCY9/PRKAG2/CREB3L3/PRKAA2/ATF6B/RELA
ssc05219	Bladder cancer	0.000635714	0.00480662	THBS1/RASSF1/VEGFA/EGFR/MYC/HBEGF/MDM2/MAPK1/CXCL8/CCND1/MAP2K2/DAPK3/MAP2K1/KRAS
ssc04662	B cell receptor signaling pathway	0.000677028	0.00482107	NFKBIA/PIK3AP1/NFKBIE/MAPK1/RAC1/NFKB1/INPPL1/FOSB/VAV2/MAP2K2/BCL10/AKT3/MAP2K1/DAPP1/KRAS/IKBKB/CD81/NFATC2/NFKBIB/RELA/-
ssc05211	Renal cell carcinoma	0.000677028	0.00482107	VEGFA/MAPK1/MET/RAC1/TGFB1/CRKL/ETS1/TFE3/PAK6/MAP2K2/RAPGEF1/HIF1A/EP300/AKT3/MAP2K1/KRAS/CREBBP/TGFA/-/EPAS1/ARNT2
ssc05203	Viral carcinogenesis	0.000688929	0.00482107	NFKB2/NFKBIA/MDM2/MAPK1/ATF4/PMAIP1/RAC1/CREB3L1/NFKB1/-/CREB3L2/YWHAZ/CCND1/TRAF2/YWHAH/JAK1/ACTN4/CCND2/EP300/YWHAG/DDB1/SRF/CREB5/POLB/KRAS/DLG2/RASA2/PKLR/HDAC7/DNAJA3/CREBBP/HDAC1/LTBR/EGR3/HDAC11/CASP7/RBPJ/CREB3L3/IRF7/ATF6B/EGR2/RELA
ssc04658	Th1 and Th2 cell differentiation	0.000699833	0.00482107	JAG1/NFKBIA/NFKBIE/MAPK1/NFKB1/FOSB/STAT1/JAK1/MAML1/-/DLL1/MAML3/IFNGR1/IL4R/HLA-DRA/SLA-DQB1/IKBKB/NFATC2/IFNGR2/DLL4/NFKBIB/MAPK11/RBPJ/RELA
ssc04115	p53 signaling pathway	0.000797373	0.0053736	GADD45A/THBS1/SESN2/SERPINB5/MDM2/PMAIP1/SERPINE1/BCL2L1/-/CCND1/MDM4/CCND2/RCHY1/-/AIFM2/STEAP3/CASP7/GADD45B/CCNG2/ZMAT3
ssc05221	Acute myeloid leukemia	0.000898681	0.00592747	DUSP6/MYC/MAPK1/EIF4EBP1/NFKB1/RUNX1/RARA/ITGAM/CCND1/CSF2/MAP2K2/AKT3/MAP2K1/JUP/KRAS/IKBKB/LEF1/TCF7/TCF7L2/MTOR/RELA
ssc05160	Hepatitis C	0.00100719	0.00650476	CLDN4/EGFR/MYC/NFKBIA/MAPK1/RSAD2/OCLN/NFKB1/CLDN1/MX1/YWHAZ/LDLR/CCND1/TRAF2/YWHAH/MAP2K2/CTNNB1/STAT1/OAS2/JAK1/AKT3/YWHAG/MAP2K1/-/SCARB1/IKBKE/KRAS/IKBKB/CD81/PPARA/CASP7/CFLAR/-/CLDN6/PPP2R2A/IRF7/RELA
ssc04625	C-type lectin receptor signaling pathway	0.00106207	0.0066742	NFKB2/NFKBIA/MDM2/PTGS2/MAPK1/-/PLK3/NFKB1/RRAS/RELB/IRF1/BCL10/IL6/STAT1/MAP3K14/AKT3/IKBKE/BCL3/KRAS/IKBKB/NFATC2/EGR3/MAPK11/ITPR1/CYLD/EGR2/RELA
ssc05212	Pancreatic cancer	0.00107648	0.0066742	GADD45A/VEGFA/EGFR/SMAD3/MAPK1/RAC1/NFKB1/TGFBR2/BCL2L1/TGFB1/CCND1/RALA/STAT1/JAK1/AKT3/MAP2K1/IKBKB/TGFA/SMAD2/ARHGEF6/MTOR/GADD45B/RELA
ssc04520	Adherens junction	0.00118007	0.00717299	EGFR/SMAD3/MAPK1/SNAI1/MET/RAC1/WASF2/TGFBR2/CTNNB1/ACTN4/FYN/ACTG1/SORBS1/EP300/PARD3/LEF1/CREBBP/NECTIN1/TCF7/TCF7L2/PTPN1
ssc05020	Prion diseases	0.00121531	0.00724511	CCL5/HSPA5/MAPK1/IL1A/EGR1/MAP2K2/IL6/FYN/MAP2K1/LAMC1
ssc04935	Growth hormone synthesis, secretion and action	0.00163507	0.00956361	JUNB/MAPK1/ATF4/CREB3L1/MAP2K4/CREB3L2/CRKL/ADCY7/MAP2K3/FOSB/MAP2K2/STAT1/SOCS1/EP300/AKT3/MAP2K1/IRS2/CREB5/PRKCA/KRAS/CREBBP/MTOR/ADCY9/MAPK11/ITPR1/CREB3L3/ATF6B
ssc05235	PD-L1 expression and PD-1 checkpoint pathway in cancer	0.0018353	0.010536	EGFR/NFKBIA/NFKBIE/MAPK1/NFKB1/MAP2K3/FOSB/BATF2/MAP2K2/STAT1/JAK1/HIF1A/AKT3/MAP2K1/IFNGR1/KRAS/IKBKB/NFATC2/EML4/IFNGR2/MTOR/NFKBIB/MAPK11/RELA
ssc05213	Endometrial cancer	0.00197709	0.0109606	GADD45A/EGFR/MYC/MAPK1/CCND1/MAP2K2/CTNNB1/PDPK1/AKT3/MAP2K1/KRAS/LEF1/FOXO3/AXIN1/TCF7/TCF7L2/GADD45B/AXIN2
ssc04015	Rap1 signaling pathway	0.00197998	0.0109606	THBS1/VEGFA/EPHA2/EGFR/MAPK1/MET/RAC1/CRKL/RAP1GAP/ADCY7/MAP2K3/ITGAM/RRAS/TLN1/VAV2/MAP2K2/CTNNB1/RAPGEF1/FLT1/RALA/ITGB1/PRKCZ/EFNA1/FGF21/ACTG1/ENAH/AKT3/MAP2K1/PRKCA/PARD3/ADORA2A/KRAS/ITGB3/SIPA1L1/-/GRIN2A/ARAP3/PDGFA/RAPGEF2/ADCY9/MAPK11/PLCE1/NGF/LPAR5
ssc04370	VEGF signaling pathway	0.00205353	0.0111683	VEGFA/PTGS2/MAPK1/RAC1/MAP2K2/AKT3/MAP2K1/PRKCA/KRAS/SH2D2A/NFATC2/MAPKAPK3/PLA2G4B/SPHK1/MAPK11/PLA2G4A
ssc04657	IL-17 signaling pathway	0.00220347	0.0117772	TNFAIP3/NFKBIA/PTGS2/MAPK1/CEBPB/FOSL1/NFKB1/CXCL2/FOSB/CXCL8/MAPK7/CSF2/TRAF2/IL6/IL17RA/MMP13/IKBKE/IKBKB/TAB2/-/CASP7/MAPK11/RELA
ssc05418	Fluid shear stress and atherosclerosis	0.00287965	0.0151304	-/ARHGEF2/VEGFA/SQSTM1/PLAT/DUSP1/ICAM1/IL1A/RAC1/MAP2K4/NFKB1/ACVR1/MAP2K3/ITGAV/FOSB/MAPK7/CTNNB1/PRKCZ/GPC1/ACTG1/SDC1/AKT3/MEF2A/CTSL/MAP3K5/IKBKB/ITGB3/HMOX1/BMPR1B/-/PDGFA/MAPK11/PRKAA2/RELA
ssc04371	Apelin signaling pathway	0.00295384	0.0151506	JAG1/PLAT/SMAD3/MAPK1/-/CCN2/MEF2D/SERPINE1/ADCY7/EGR1/RRAS/CCND1/MAP2K2/PRKAB2/AKT3/MEF2A/MAP2K1/KRAS/HDAC7/NOS2/PIK3R5/SMAD2/SPP1/SPHK1/GNB2/SLC9A1/MTOR/ADCY9/ITPR1/PRKAG2/PRKAA2/-
ssc04066	HIF-1 signaling pathway	0.00300075	0.0151506	MKNK2/VEGFA/EGFR/MAPK1/EIF4EBP1/NFKB1/SERPINE1/MAP2K2/PFKP/FLT1/PFKFB3/IL6/HIF1A/EP300/AKT3/MAP2K1/IFNGR1/PRKCA/ENO1/NOS2/HMOX1/CREBBP/LTBR/IFNGR2/-/MTOR/ENO3/RELA
ssc05152	Tuberculosis	0.00303013	0.0151506	VDR/CEBPG/MAPK1/CEBPB/IL1A/HSPA9/PLK3/NFKB1/IRAK1/TGFB1/IRAK2/ITGAM/BCL10/IL6/STAT1/JAK1/NFYB/-/EP300/AKT3/IFNGR1/HLA-DRA/CASP10/SLA-DQB1/-/NOS2/ATP6V0B/CREBBP/RIPK2/IL10RB/NFYC/METTL1/IFNGR2/SPHK1/CASP7/MAPK11/IL10RA/CTSD/RELA
ssc04012	ErbB signaling pathway	0.00341452	0.0168016	EREG/EGFR/MYC/AREG/HBEGF/MAPK1/EIF4EBP1/MAP2K4/CRKL/NCK2/PAK6/MAP2K2/ABL2/AKT3/MAP2K1/PRKCA/CBL/ABL1/KRAS/-/TGFA/MTOR/NRG1
ssc05135	Yersinia infection	0.0035375	0.0171348	FN1/ARF6/ITGA5/NFKBIA/MAPK1/RAC1/MAP2K4/NFKB1/WASF2/IRAK1/CRKL/MAP2K3/FOSB/CXCL8/TRAF2/VAV2/MAP2K2/PIP5K1A/IL6/ITGB1/ACTG1/RPS6KA3/AKT3/MAP2K1/PKN1/IKBKB/TAB2/NFATC2/LIMK1/MAPK11/RELA
ssc04920	Adipocytokine signaling pathway	0.00459388	0.0219093	PCK2/NFKBIA/NFKBIE/NFKB1/TNFRSF1B/TRAF2/PRKAB2/RXRA/STK11/AKT3/IRS2/IKBKB/PPARA/MTOR/NFKBIB/PRKAG2/PRKAA2/RELA/ACSL1
ssc04623	Cytosolic DNA-sensing pathway	0.00483735	0.0227209	CCL5/NFKBIA/POLR3D/NFKB1/ZBP1/IL6/-/IKBKE/POLR3A/POLR3C/POLR1C/IKBKB/POLR3E/NFKBIB/IRF7/RELA
ssc04014	Ras signaling pathway	0.00510323	0.0234345	RASSF1/VEGFA/EPHA2/EGFR/ARF6/MAPK1/MET/-/RAC1/NFKB1/BCL2L1/ETS1/RRAS/PAK6/MAP2K2/FLT1/RALA/ABL2/RASAL2/EFNA1/FGF21/ETS2/AKT3/MAP2K1/PRKCA/ABL1/KRAS/IKBKB/RASA2/SHOC2/PLA2G6/-/GRIN2A/TGFA/PLA2G4B/GNB2/RASGRP4/PDGFA/RASA1/RELA/PLCE1/NGF/PLA2G4A/-
ssc05146	Amoebiasis	0.00514046	0.0234345	FN1/ARG1/LAMA3/NFKB1/CXCL2/TGFB1/ITGAM/CXCL8/CSF2/IL6/ACTN4/ARG2/COL4A2/PRKCA/LAMC1/LAMA1/NOS2/-/LAMB1/LAMB2/SERPINB9/CASP7/RELA
ssc04630	JAK-STAT signaling pathway	0.00551314	0.0247692	EGFR/MYC/LIF/BCL2L1/CCND1/FHL1/CSF2/ENSA/IL6/STAT1/JAK1/SOCS1/CCND2/EP300/AKT3/IFNGR1/IL4R/IL13RA1/IL20/STAM/-/EPOR/CREBBP/IL10RB/CISH/SOCS7/IFNGR2/IL27RA/PDGFA/IL7R/MTOR/-/IL10RA
ssc05224	Breast cancer	0.0057679	0.0255436	JAG1/GADD45A/EGFR/MYC/NFKB2/MAPK1/DVL1/CSNK1A1/FOSB/CCND1/MAP2K2/CTNNB1/HES1/FGF21/WNT7B/AKT3/DLL1/MAP2K1/NCOA3/KRAS/WNT9A/LEF1/NCOA1/AXIN1/TCF7/SP1/TCF7L2/DLL4/MTOR/GADD45B/AXIN2
ssc01523	Antifolate resistance	0.00615095	0.0268563	ABCC3/NFKB1/IL6/SHMT2/GART/IKBKB/IZUMO1R/FPGS/FOLR1/-/RELA
ssc05100	Bacterial invasion of epithelial cells	0.00718594	0.0309394	FN1/ITGA5/MET/RAC1/WASF2/CRKL/ARHGAP10/ARPC2/CTNNB1/ITGB1/ACTG1/-/CBL/ARPC1B/SEPTIN2/SEPTIN9/CTTN/ARPC5L/ELMO3
ssc01230	Biosynthesis of amino acids	0.00886849	0.0368448	ASNS/PSAT1/BCAT1/ARG1/GPT2/PHGDH/PSPH/PFKP/PGAM2/CTH/SHMT2/ARG2/TALDO1/MAT2A/ENO1/PKLR/PC/ENO3/ACO2
ssc04137	Mitophagy - animal	0.00886849	0.0368448	SQSTM1/-/ATF4/BCL2L1/UBB/TFE3/RRAS/HIF1A/TFEB/FUNDC1/PGAM5/BCL2L13/KRAS/FOXO3/SP1/ULK1/AMBRA1/RELA/CALCOCO2
ssc04810	Regulation of actin cytoskeleton	0.00902216	0.0368448	FN1/ITGA3/EGFR/ITGA2/ITGA5/ITGB4/MAPK1/-/RAC1/WASF2/CRKL/ITGAM/RRAS/ITGAV/ARPC2/PAK6/VAV2/MAP2K2/PIP5K1A/PPP1CB/MSN/ITGB1/ACTN4/FGF21/ACTG1/ENAH/CFL2/SSH1/-/MAP2K1/PIP4K2B/ARPC1B/KRAS/GNA12/ITGB3/LIMK1/ARPC5L/ARHGEF6/SLC9A1/PDGFA/LPAR5/-
ssc04979	Cholesterol metabolism	0.00903291	0.0368448	LIPG/NPC1/TSPO/SORT1/LDLRAP1/LDLR/VDAC2/VAPA/OSBPL5/LRPAP1/SCARB1/VAPB/APOA4/ABCA1
ssc04910	Insulin signaling pathway	0.00932912	0.0375588	MKNK2/PPP1R3C/PCK2/MAPK1/EIF4EBP1/FOXO1/CRKL/FLOT1/INPPL1/MAP2K2/RAPGEF1/PPP1CB/PDPK1/PRKCZ/PRKAB2/SOCS1/PPP1R3B/SORBS1/AKT3/MAP2K1/IRS2/CBL/KRAS/IKBKB/TRIP10/PHKA2/PTPN1/MTOR/PRKAG2/PRKAA2
ssc04620	Toll-like receptor signaling pathway	0.0104638	0.041587	CCL5/NFKBIA/MAPK1/RAC1/MAP2K4/NFKB1/IRAK1/MAP2K3/FOSB/CXCL8/MAP2K2/IL6/STAT1/AKT3/CCL3L1/MAP2K1/IKBKE/IKBKB/TAB2/IRF5/SPP1/MAPK11/-/IRF7/RELA
ssc04660	T cell receptor signaling pathway	0.0107704	0.0422634	NFKBIA/NFKBIE/MAPK1/NFKB1/NCK2/FOSB/PAK6/CSF2/VAV2/MAP2K2/PDPK1/BCL10/MAP3K14/FYN/AKT3/MAP2K1/KRAS/DLG2/IKBKB/NFATC2/NFKBIB/MAPK11/RELA
ssc04915	Estrogen signaling pathway	0.0120227	0.0460669	EGFR/HBEGF/MAPK1/ATF4/CREB3L1/CREB3L2/RARA/ADCY7/FKBP5/FOSB/MAP2K2/KRT18/AKT3/MAP2K1/NCOA3/CREB5/KRAS/NCOA1/SP1/GABBR1/TGFA/ADCY9/ITPR1/CREB3L3/ATF6B/CTSD
ssc04072	Phospholipase D signaling pathway	0.0120368	0.0460669	EGFR/ARF6/MAPK1/DGKA/-/-/ADCY7/RRAS/CXCL8/-/MAP2K2/PIP5K1A/RALA/FYN/AKT3/MAP2K1/PRKCA/PLPP2/KRAS/GNA12/AGPAT2/PIK3R5/AGT/PLA2G4B/SPHK1/PDGFA/MTOR/ADCY9/DGKH/PLA2G4A/LPAR5
ssc05231	Choline metabolism in cancer	0.0125447	0.047265	EGFR/MAPK1/DGKA/EIF4EBP1/-/RAC1/WASF2/GPCPD1/FOSB/MAP2K2/PIP5K1A/PDPK1/HIF1A/AKT3/MAP2K1/PRKCA/PLPP2/KRAS/SP1/PLA2G4B/PDGFA/MTOR/DGKH/PLA2G4A
ssc04664	Fc epsilon RI signaling pathway	0.0126548	0.047265	MAPK1/RAC1/MAP2K4/MAP2K3/CSF2/VAV2/MAP2K2/PDPK1/FYN/AKT3/MAP2K1/PRKCA/KRAS/PLA2G4B/MAPK11/PLA2G4A
ssc04350	TGF-beta signaling pathway	0.0129472	0.0477812	THBS1/MYC/SMAD3/MAPK1/TGIF1/TGFBR2/TGFB1/-/ACVR1/THSD4/SMAD7/BMP2/ZFYVE9/EP300/CHRD/INHBB/CREBBP/SP1/BMPR1B/SMAD2/E2F4/NEO1
ssc01521	EGFR tyrosine kinase inhibitor resistance	0.0131784	0.0480624	VEGFA/EGFR/MAPK1/MET/EIF4EBP1/BCL2L1/AXL/MAP2K2/IL6/JAK1/AKT3/MAP2K1/PRKCA/KRAS/FOXO3/TGFA/PDGFA/MTOR/NRG1
